# Supplementary material for: Levilactobacillus brevis, autochthonous to cucumber fermentation, is unable to utilize citric acid and encodes for a putative 1,2-propanediol utilization microcompartment
Source: Front Microbiol. 2023 Jul 26;14:1210190. doi: 10.3389/fmicb.2023.1210190 (PMC10410858; doi:10.3389/fmicb.2023.1210190)
Supplement: Supplementary file 2 [file Table_2.XLS]

## Sheet: Sheet1
Lactobacillus brevis ATCC 14869												Levilactobacillus brevis strain 14.2.10										Levilactobacillus brevis 7.8.43										Levilactobacillus brevis strain 3.2.41										Levilactobacillus brevis 30.2.29
ref_genome_contig	ref_genome_gene	ref_genome_aa_length	ref_genome_patric_id	ref_genome_locus_tag	ref_genome_gene_name	ref_genome_plfam_id	ref_genome_pgfam_id	ref_genome_function	ref_genome_start	ref_genome_end	ref_genome_strand	comp_genome_1_hit	comp_genome_1_contig	comp_genome_1_gene	comp_genome_1_aa_length	comp_genome_1_patric_id	comp_genome_1_locus_tag	comp_genome_1_gene_name	comp_genome_1_function	comp_genome_1_percent_identity	comp_genome_1_seq_coverage	comp_genome_2_hit	comp_genome_2_contig	comp_genome_2_gene	comp_genome_2_aa_length	comp_genome_2_patric_id	comp_genome_2_locus_tag	comp_genome_2_gene_name	comp_genome_2_function	comp_genome_2_percent_identity	comp_genome_2_seq_coverage	comp_genome_3_hit	comp_genome_3_contig	comp_genome_3_gene	comp_genome_3_aa_length	comp_genome_3_patric_id	comp_genome_3_locus_tag	comp_genome_3_gene_name	comp_genome_3_function	comp_genome_3_percent_identity	comp_genome_3_seq_coverage	comp_genome_4_hit	comp_genome_4_contig	comp_genome_4_gene	comp_genome_4_aa_length	comp_genome_4_patric_id	comp_genome_4_locus_tag	comp_genome_4_gene_name	comp_genome_4_function
AWVK01000001	1	520	fig|649758.3.peg.1	HMPREF0495_00001		PLF_1578_00004370	PGF_09519210	Arginine/ornithine antiporter ArcD	339	1901	-	bi (<->)	JAGXCC010000106	235	520	fig|1580.431.peg.235	KGN14_12390		Arginine/ornithine antiporter ArcD	0.977	0.998	bi (<->)	JAJHVS010000068	2191	520	fig|1580.479.peg.2191	LL938_10870		Arginine/ornithine antiporter ArcD	0.977	0.998	bi (<->)	JAGXIY010000089	2603	520	fig|1580.432.peg.2603	KGP41_12040		Arginine/ornithine antiporter ArcD	0.977	0.998	bi (<->)	JAJHVT010000107	239	520	fig|1580.484.peg.239	LL936_12370		Arginine/ornithine antiporter ArcD
AWVK01000001	2	432	fig|649758.3.peg.2	HMPREF0495_00002		PLF_1578_00011375	PGF_00828476	Two-component sensor histidine kinase, controlling glutamine utilization	2002	3300	+	bi (<->)	JAGXCC010000106	236	432	fig|1580.431.peg.236	KGN14_12395		Two-component sensor histidine kinase, controlling glutamine utilization	0.965	0.998	bi (<->)	JAJHVS010000068	2192	432	fig|1580.479.peg.2192	LL938_10875		Two-component sensor histidine kinase, controlling glutamine utilization	0.965	0.998	bi (<->)	JAGXIY010000089	2602	432	fig|1580.432.peg.2602	KGP41_12035		Two-component sensor histidine kinase, controlling glutamine utilization	0.965	0.998	bi (<->)	JAJHVT010000107	238	432	fig|1580.484.peg.238	LL936_12365		Two-component sensor histidine kinase, controlling glutamine utilization
AWVK01000001	3	276	fig|649758.3.peg.3	HMPREF0495_00003		PLF_1578_00011318	PGF_04024684	Response regulator	3297	4127	+	bi (<->)	JAGXCC010000106	237	271	fig|1580.431.peg.237			Response regulator	0.985	0.996	bi (<->)	JAJHVS010000068	2193	273	fig|1580.479.peg.2193			Response regulator	0.985	0.996	bi (<->)	JAGXIY010000089	2601	272	fig|1580.432.peg.2601			Response regulator	0.985	0.996	bi (<->)	JAJHVT010000107	237	272	fig|1580.484.peg.237			Response regulator
AWVK01000001	4	504	fig|649758.3.peg.4	HMPREF0495_00004		PLF_1578_00003951	PGF_09519210	Arginine/ornithine antiporter ArcD	4228	5742	+	bi (<->)	JAGXCC010000038	1609	504	fig|1580.431.peg.1609	KGN14_08620		Arginine/ornithine antiporter ArcD	1	0.998	bi (<->)	JAJHVS010000036	1478	504	fig|1580.479.peg.1478	LL938_08440		Arginine/ornithine antiporter ArcD	1	0.998	bi (<->)	JAGXIY010000038	1621	504	fig|1580.432.peg.1621	KGP41_09205		Arginine/ornithine antiporter ArcD	0.998	0.998	bi (<->)	JAJHVT010000037	1550	504	fig|1580.484.peg.1550	LL936_08295		Arginine/ornithine antiporter ArcD
AWVK01000001	5	444	fig|649758.3.peg.5	HMPREF0495_00005		PLF_1578_00004972	PGF_00039817	Putative Xaa-His dipeptidase	5769	7103	+	bi (<->)	JAGXCC010000038	1608	444	fig|1580.431.peg.1608	KGN14_08615		Putative Xaa-His dipeptidase	0.993	0.998	bi (<->)	JAJHVS010000036	1477	444	fig|1580.479.peg.1477	LL938_08435		Putative Xaa-His dipeptidase	0.993	0.998	bi (<->)	JAGXIY010000038	1622	444	fig|1580.432.peg.1622	KGP41_09210		Putative Xaa-His dipeptidase	0.993	0.998	bi (<->)	JAJHVT010000037	1551	444	fig|1580.484.peg.1551	LL936_08300		Putative Xaa-His dipeptidase
AWVK01000001	6	71	fig|649758.3.peg.6	HMPREF0495_00006		PLF_1578_00017144	PGF_02010249	hypothetical protein	7171	7386	-	bi (<->)	JAGXCC010000038	1607	71	fig|1580.431.peg.1607	KGN14_08610		hypothetical protein	0.972	0.986	bi (<->)	JAJHVS010000036	1476	71	fig|1580.479.peg.1476	LL938_08430		hypothetical protein	0.986	0.986	bi (<->)	JAGXIY010000038	1623	71	fig|1580.432.peg.1623	KGP41_09215		hypothetical protein	0.986	0.986	bi (<->)	JAJHVT010000037	1552	71	fig|1580.484.peg.1552	LL936_08305		hypothetical protein
AWVK01000001	7	388	fig|649758.3.peg.7	HMPREF0495_00008		PLF_1578_00165151	PGF_10346735	ABC transporter, permease protein	7549	8715	+	bi (<->)	JAGXCC010000038	1606	388	fig|1580.431.peg.1606	KGN14_08605		ABC transporter, permease protein	0.995	0.997	bi (<->)	JAJHVS010000036	1475	388	fig|1580.479.peg.1475	LL938_08425		ABC transporter, permease protein	0.995	0.997	bi (<->)	JAGXIY010000038	1624	388	fig|1580.432.peg.1624	KGP41_09220		ABC transporter, permease protein	0.992	0.997	bi (<->)	JAJHVT010000037	1553	388	fig|1580.484.peg.1553	LL936_08310		ABC transporter, permease protein
AWVK01000001	8	200	fig|649758.3.peg.8	HMPREF0495_00009		PLF_1578_00015475	PGF_02009416	Intracellular protease	8764	9366	-	bi (<->)	JAGXCC010000038	1605	200	fig|1580.431.peg.1605	KGN14_08600		Intracellular protease	0.935	0.995	bi (<->)	JAJHVS010000036	1474	200	fig|1580.479.peg.1474	LL938_08420		Intracellular protease	0.935	0.995	bi (<->)	JAGXIY010000038	1625	200	fig|1580.432.peg.1625	KGP41_09225		Intracellular protease	0.935	0.995	bi (<->)	JAJHVT010000037	1554	200	fig|1580.484.peg.1554	LL936_08315		Intracellular protease
AWVK01000001	9	670	fig|649758.3.peg.9	HMPREF0495_00010		PLF_1578_00005086	PGF_10361261	Na+/H+ antiporter	9559	11571	+	uni (->)	JAGXCC010000046	1818	693	fig|1580.431.peg.1818	KGN14_09305		NhaP-type Na+/H+ and K+/H+ antiporter	0.425	0.986	uni (->)	JAJHVS010000003	1226	693	fig|1580.479.peg.1226	LL938_01090		NhaP-type Na+/H+ and K+/H+ antiporter	0.425	0.986	uni (->)	JAGXIY010000004	1739	693	fig|1580.432.peg.1739	KGP41_02285		NhaP-type Na+/H+ and K+/H+ antiporter	0.425	0.986	uni (->)	JAJHVT010000045	1778	693	fig|1580.484.peg.1778	LL936_09080		NhaP-type Na+/H+ and K+/H+ antiporter
AWVK01000001	10	317	fig|649758.3.peg.10	HMPREF0495_00011		PLF_1578_00015427	PGF_00038700	Protein tyrosine/serine phosphatase	11747	12700	+	bi (<->)	JAGXCC010000038	1604	327	fig|1580.431.peg.1604	KGN14_08595		Protein tyrosine/serine phosphatase	0.965	0.966	bi (<->)	JAJHVS010000036	1473	317	fig|1580.479.peg.1473	LL938_08415		Protein tyrosine/serine phosphatase	0.965	0.997	bi (<->)	JAGXIY010000038	1626	327	fig|1580.432.peg.1626	KGP41_09230		Protein tyrosine/serine phosphatase	0.965	0.966	bi (<->)	JAJHVT010000037	1555	317	fig|1580.484.peg.1555	LL936_08320		Protein tyrosine/serine phosphatase
AWVK01000001	11	848	fig|649758.3.peg.11	HMPREF0495_00012		PLF_1578_00022289	PGF_08225224	hypothetical protein	12828	15374	-	uni (->)	JAGXCC010000001	24	861	fig|1580.431.peg.24	KGN14_00115		Internalin-like protein (LPXTG motif) Lmo2396 homolog	0.289	0.875	uni (->)	JAJHVS010000001	109	861	fig|1580.479.peg.109	LL938_00500		Internalin-like protein (LPXTG motif) Lmo2396 homolog	0.289	0.875	uni (->)	JAGXIY010000002	889	861	fig|1580.432.peg.889	KGP41_01260		Internalin-like protein (LPXTG motif) Lmo2396 homolog	0.289	0.875	uni (->)	JAJHVT010000001	113	861	fig|1580.484.peg.113	LL936_00515		Internalin-like protein (LPXTG motif) Lmo2396 homolog
AWVK01000001	12	444	fig|649758.3.peg.12	HMPREF0495_00013		PLF_1578_00079911	PGF_00678700	Uncharacterized MFS-type transporter	15687	17021	+	bi (<->)	JAGXCC010000038	1603	456	fig|1580.431.peg.1603	KGN14_08590		Uncharacterized MFS-type transporter	0.993	0.971	bi (<->)	JAJHVS010000036	1472	456	fig|1580.479.peg.1472	LL938_08410		Uncharacterized MFS-type transporter	0.993	0.971	bi (<->)	JAGXIY010000038	1627	456	fig|1580.432.peg.1627	KGP41_09235		Uncharacterized MFS-type transporter	0.993	0.971	bi (<->)	JAJHVT010000037	1556	456	fig|1580.484.peg.1556	LL936_08325		Uncharacterized MFS-type transporter
AWVK01000001	13	237	fig|649758.3.peg.13	HMPREF0495_00014		PLF_1578_00024970	PGF_02025533	hypothetical protein	17148	17861	-
AWVK01000001	14	131	fig|649758.3.peg.14	HMPREF0495_00015		PLF_1578_00032476	PGF_02018904	hypothetical protein	18038	18433	+	uni (->)	JAGXCC010000020	965	138	fig|1580.431.peg.965	KGN14_05855		Transcriptional regulator, MerR family	0.316	0.957	uni (->)	JAJHVS010000016	595	138	fig|1580.479.peg.595	LL938_05030		Transcriptional regulator, MerR family	0.316	0.957	uni (->)	JAGXIY010000032	1467	138	fig|1580.432.peg.1467	KGP41_08460		Transcriptional regulator, MerR family	0.316	0.957	uni (->)	JAJHVT010000019	835	138	fig|1580.484.peg.835	LL936_05640		Transcriptional regulator, MerR family
AWVK01000001	15	98	fig|649758.3.peg.15	HMPREF0495_00016		PLF_1578_00026414	PGF_02014962	hypothetical protein	18597	18893	-
AWVK01000001	16	86	fig|649758.3.peg.16	HMPREF0495_00017		PLF_1578_00012373	PGF_02008141	hypothetical protein	19015	19275	-	bi (<->)	JAGXCC010000038	1602	86	fig|1580.431.peg.1602	KGN14_08585		hypothetical protein	0.965	0.988	bi (<->)	JAJHVS010000036	1471	86	fig|1580.479.peg.1471	LL938_08405		hypothetical protein	0.965	0.988	bi (<->)	JAGXIY010000038	1628	86	fig|1580.432.peg.1628	KGP41_09240		hypothetical protein	0.965	0.988	bi (<->)	JAJHVT010000037	1557	86	fig|1580.484.peg.1557	LL936_08330		hypothetical protein
AWVK01000001	17	83	fig|649758.3.peg.17	HMPREF0495_00018		PLF_1578_00011479	PGF_02007815	hypothetical protein	19265	19516	-	bi (<->)	JAGXCC010000038	1601	83	fig|1580.431.peg.1601	KGN14_08580		hypothetical protein	0.988	0.988	bi (<->)	JAJHVS010000036	1470	83	fig|1580.479.peg.1470	LL938_08400		hypothetical protein	0.988	0.988	bi (<->)	JAGXIY010000038	1629	83	fig|1580.432.peg.1629	KGP41_09245		hypothetical protein	0.988	0.988	bi (<->)	JAJHVT010000037	1558	83	fig|1580.484.peg.1558	LL936_08335		hypothetical protein
AWVK01000001	18	177	fig|649758.3.peg.18	HMPREF0495_00019		PLF_1578_00013880	PGF_10402854	Histone acetyltransferase HPA2 and related acetyltransferases	19535	20068	-	bi (<->)	JAGXCC010000038	1600	180	fig|1580.431.peg.1600	KGN14_08575		Histone acetyltransferase HPA2 and related acetyltransferases	0.938	0.967	bi (<->)	JAJHVS010000036	1469	180	fig|1580.479.peg.1469	LL938_08395		Histone acetyltransferase HPA2 and related acetyltransferases	0.938	0.967	bi (<->)	JAGXIY010000038	1630	180	fig|1580.432.peg.1630	KGP41_09250		Histone acetyltransferase HPA2 and related acetyltransferases	0.938	0.967	bi (<->)	JAJHVT010000037	1559	180	fig|1580.484.peg.1559	LL936_08340		Histone acetyltransferase HPA2 and related acetyltransferases
AWVK01000001	19	230	fig|649758.3.peg.19	HMPREF0495_00020		PLF_1578_00000028	PGF_02703381	Phosphoglycerate mutase (EC 5.4.2.11)	20097	20789	-	bi (<->)	JAGXCC010000038	1599	230	fig|1580.431.peg.1599	KGN14_08570		Phosphoglycerate mutase (EC 5.4.2.11)	1	0.996	bi (<->)	JAJHVS010000036	1468	230	fig|1580.479.peg.1468	LL938_08390		Phosphoglycerate mutase (EC 5.4.2.11)	1	0.996	bi (<->)	JAGXIY010000038	1631	230	fig|1580.432.peg.1631	KGP41_09255		Phosphoglycerate mutase (EC 5.4.2.11)	1	0.996	bi (<->)	JAJHVT010000037	1560	230	fig|1580.484.peg.1560	LL936_08345		Phosphoglycerate mutase (EC 5.4.2.11)
AWVK01000001	20	651	fig|649758.3.peg.20	HMPREF0495_00021		PLF_1578_00014132	PGF_00042938	Putative peptidoglycan bound protein (LPXTG motif) Lmo0159 homolog	20926	22881	-	bi (<->)	JAGXCC010000038	1598	673	fig|1580.431.peg.1598	KGN14_08565		Putative peptidoglycan bound protein (LPXTG motif) Lmo0159 homolog	0.891	0.999	bi (<->)	JAJHVS010000036	1467	673	fig|1580.479.peg.1467	LL938_08385		Putative peptidoglycan bound protein (LPXTG motif) Lmo0159 homolog	0.891	0.999	bi (<->)	JAGXIY010000038	1632	673	fig|1580.432.peg.1632	KGP41_09260		Putative peptidoglycan bound protein (LPXTG motif) Lmo0159 homolog	0.891	0.999	bi (<->)	JAJHVT010000037	1561	673	fig|1580.484.peg.1561	LL936_08350		Putative peptidoglycan bound protein (LPXTG motif) Lmo0159 homolog
AWVK01000001	21	363	fig|649758.3.peg.21	HMPREF0495_00022		PLF_1578_00196222	PGF_03892353	UPF0118 membrane protein YdbI	23168	24259	-	bi (<->)	JAGXCC010000038	1597	363	fig|1580.431.peg.1597	KGN14_08560		UPF0118 membrane protein YdbI	0.997	0.997	bi (<->)	JAJHVS010000036	1466	363	fig|1580.479.peg.1466	LL938_08380		UPF0118 membrane protein YdbI	0.997	0.997	bi (<->)	JAGXIY010000038	1633	363	fig|1580.432.peg.1633	KGP41_09265		UPF0118 membrane protein YdbI	0.997	0.997	bi (<->)	JAJHVT010000037	1562	363	fig|1580.484.peg.1562	LL936_08355		UPF0118 membrane protein YdbI
AWVK01000001	22	394	fig|649758.3.peg.22	HMPREF0495_00023		PLF_1578_00010123	PGF_00735927	Putative ROK-family transcriptional regulator	24387	25571	-	bi (<->)	JAGXCC010000038	1596	394	fig|1580.431.peg.1596	KGN14_08555		Putative ROK-family transcriptional regulator	0.985	0.997	bi (<->)	JAJHVS010000036	1465	394	fig|1580.479.peg.1465	LL938_08375		Putative ROK-family transcriptional regulator	0.982	0.997	bi (<->)	JAGXIY010000038	1634	394	fig|1580.432.peg.1634	KGP41_09270		Putative ROK-family transcriptional regulator	0.985	0.997	bi (<->)	JAJHVT010000037	1563	394	fig|1580.484.peg.1563	LL936_08360		Putative ROK-family transcriptional regulator
AWVK01000001	23	302	fig|649758.3.peg.23	HMPREF0495_00025		PLF_1578_00010766	PGF_08225224	hypothetical protein	26003	26911	-	bi (<->)	JAGXCC010000038	1594	302	fig|1580.431.peg.1594	KGN14_08550		hypothetical protein	0.983	0.997	bi (<->)	JAJHVS010000036	1463	302	fig|1580.479.peg.1463	LL938_08370		hypothetical protein	0.983	0.997	bi (<->)	JAGXIY010000038	1636	302	fig|1580.432.peg.1636	KGP41_09275		hypothetical protein	0.983	0.997	bi (<->)	JAJHVT010000037	1565	302	fig|1580.484.peg.1565	LL936_08365		hypothetical protein
AWVK01000001	24	396	fig|649758.3.peg.24	HMPREF0495_00026		PLF_1578_00164054	PGF_00821117	Cyclopropane-fatty-acyl-phospholipid synthase (EC 2.1.1.79)	27125	28315	+	bi (<->)	JAGXCC010000038	1593	396	fig|1580.431.peg.1593	KGN14_08545		Cyclopropane-fatty-acyl-phospholipid synthase (EC 2.1.1.79)	0.992	0.997	bi (<->)	JAJHVS010000036	1462	396	fig|1580.479.peg.1462	LL938_08365		Cyclopropane-fatty-acyl-phospholipid synthase (EC 2.1.1.79)	0.992	0.997	bi (<->)	JAGXIY010000038	1637	396	fig|1580.432.peg.1637	KGP41_09280		Cyclopropane-fatty-acyl-phospholipid synthase (EC 2.1.1.79)	0.99	0.997	bi (<->)	JAJHVT010000037	1566	396	fig|1580.484.peg.1566	LL936_08370		Cyclopropane-fatty-acyl-phospholipid synthase (EC 2.1.1.79)
AWVK01000001	25	115	fig|649758.3.peg.25	HMPREF0495_00027		PLF_1578_00011192	PGF_02007767	Integral membrane protein	28465	28812	-	bi (<->)	JAGXCC010000038	1592	115	fig|1580.431.peg.1592	KGN14_08540		Integral membrane protein	0.983	0.991	bi (<->)	JAJHVS010000036	1461	115	fig|1580.479.peg.1461	LL938_08360		Integral membrane protein	0.983	0.991	bi (<->)	JAGXIY010000038	1638	115	fig|1580.432.peg.1638	KGP41_09285		Integral membrane protein	0.983	0.991	bi (<->)	JAJHVT010000037	1567	115	fig|1580.484.peg.1567	LL936_08375		Integral membrane protein
AWVK01000001	26	266	fig|649758.3.peg.26	HMPREF0495_00028		PLF_1578_00011817	PGF_02007991	Branched-chain amino acid transport protein	28830	29630	-	bi (<->)	JAGXCC010000038	1591	266	fig|1580.431.peg.1591	KGN14_08535		Branched-chain amino acid transport protein	0.992	0.996	bi (<->)	JAJHVS010000036	1460	266	fig|1580.479.peg.1460	LL938_08355		Branched-chain amino acid transport protein	0.992	0.996	bi (<->)	JAGXIY010000038	1639	266	fig|1580.432.peg.1639	KGP41_09290		Branched-chain amino acid transport protein	0.989	0.996	bi (<->)	JAJHVT010000037	1568	266	fig|1580.484.peg.1568	LL936_08380		Branched-chain amino acid transport protein
AWVK01000001	27	165	fig|649758.3.peg.27	HMPREF0495_00029		PLF_1578_00012821	PGF_10519603	Acetyltransferase, GNAT family	29822	30319	-	bi (<->)	JAGXCC010000038	1590	165	fig|1580.431.peg.1590	KGN14_08530		Acetyltransferase, GNAT family	0.945	0.994	bi (<->)	JAJHVS010000036	1459	165	fig|1580.479.peg.1459	LL938_08350		Acetyltransferase, GNAT family	0.945	0.994	bi (<->)	JAGXIY010000038	1640	165	fig|1580.432.peg.1640	KGP41_09295		Acetyltransferase, GNAT family	0.945	0.994	bi (<->)	JAJHVT010000037	1569	165	fig|1580.484.peg.1569	LL936_08385		Acetyltransferase, GNAT family
AWVK01000001	28	444	fig|649758.3.peg.28	HMPREF0495_00030		PLF_1578_00036912	PGF_00207319	similar to glutathione reductase	30401	31735	-	bi (<->)	JAGXCC010000038	1589	444	fig|1580.431.peg.1589	KGN14_08525		similar to glutathione reductase	0.982	0.998	bi (<->)	JAJHVS010000036	1458	444	fig|1580.479.peg.1458	LL938_08345		similar to glutathione reductase	0.982	0.998	bi (<->)	JAGXIY010000038	1641	444	fig|1580.432.peg.1641	KGP41_09300		similar to glutathione reductase	0.982	0.998	bi (<->)	JAJHVT010000037	1570	444	fig|1580.484.peg.1570	LL936_08390		similar to glutathione reductase
AWVK01000001	29	440	fig|649758.3.peg.29	HMPREF0495_00031		PLF_1578_00165776	PGF_02008765	Streptococcal hemagglutinin protein	31968	33290	+	bi (<->)	JAGXCC010000038	1588	415	fig|1580.431.peg.1588	KGN14_08520		Streptococcal hemagglutinin protein	0.612	0.998	bi (<->)	JAJHVS010000036	1457	415	fig|1580.479.peg.1457	LL938_08340		Streptococcal hemagglutinin protein	0.612	0.998	bi (<->)	JAGXIY010000038	1642	415	fig|1580.432.peg.1642	KGP41_09305		Streptococcal hemagglutinin protein	0.612	0.998	bi (<->)	JAJHVT010000037	1571	415	fig|1580.484.peg.1571	LL936_08395		Streptococcal hemagglutinin protein
AWVK01000001	30	1030	fig|649758.3.peg.30	HMPREF0495_00032		PLF_1578_00009100	PGF_08225224	hypothetical protein	33360	36452	-	bi (<->)	JAGXCC010000120	398	1055	fig|1580.431.peg.398	KGN14_12675		hypothetical protein	0.679	0.999	bi (<->)	JAJHVS010000104	209	1055	fig|1580.479.peg.209	LL938_11875		hypothetical protein	0.679	0.999	bi (<->)	JAGXIY010000099	2695	1055	fig|1580.432.peg.2695	KGP41_12220		hypothetical protein	0.679	0.999	bi (<->)	JAJHVT010000120	395	1055	fig|1580.484.peg.395	LL936_12625		hypothetical protein
AWVK01000001	31	439	fig|649758.3.peg.31	HMPREF0495_00034		PLF_1578_00009355	PGF_06594113	D-alanyl-D-alanine carboxypeptidase (EC 3.4.16.4)	36718	38037	-	bi (<->)	JAGXCC010000033	1495	439	fig|1580.431.peg.1495	KGN14_08060		D-alanyl-D-alanine carboxypeptidase (EC 3.4.16.4)	0.982	0.998	bi (<->)	JAJHVS010000032	1358	439	fig|1580.479.peg.1358	LL938_07850		D-alanyl-D-alanine carboxypeptidase (EC 3.4.16.4)	0.982	0.998	bi (<->)	JAGXIY010000034	1546	439	fig|1580.432.peg.1546	KGP41_08850		D-alanyl-D-alanine carboxypeptidase (EC 3.4.16.4)	0.982	0.998	bi (<->)	JAJHVT010000032	1432	439	fig|1580.484.peg.1432	LL936_07705		D-alanyl-D-alanine carboxypeptidase (EC 3.4.16.4)
AWVK01000001	32	388	fig|649758.3.peg.32	HMPREF0495_00035		PLF_1578_00074583	PGF_02620852	Two-component system sensor histidine kinase	38083	39249	-	bi (<->)	JAGXCC010000033	1494	388	fig|1580.431.peg.1494	KGN14_08055		Two-component system sensor histidine kinase	0.992	0.997	bi (<->)	JAJHVS010000032	1359	388	fig|1580.479.peg.1359	LL938_07855		Two-component system sensor histidine kinase	0.992	0.997	bi (<->)	JAGXIY010000034	1545	388	fig|1580.432.peg.1545	KGP41_08845		Two-component system sensor histidine kinase	0.99	0.997	bi (<->)	JAJHVT010000032	1433	388	fig|1580.484.peg.1433	LL936_07710		Two-component system sensor histidine kinase
AWVK01000001	33	229	fig|649758.3.peg.33	HMPREF0495_00036		PLF_1578_00038790	PGF_07420062	Two-component transcriptional response regulator, OmpR family	39326	40015	-	bi (<->)	JAGXCC010000033	1493	229	fig|1580.431.peg.1493	KGN14_08050		Two-component transcriptional response regulator, OmpR family	1	0.996	bi (<->)	JAJHVS010000032	1360	229	fig|1580.479.peg.1360	LL938_07860		Two-component transcriptional response regulator, OmpR family	1	0.996	bi (<->)	JAGXIY010000034	1544	229	fig|1580.432.peg.1544	KGP41_08840		Two-component transcriptional response regulator, OmpR family	1	0.996	bi (<->)	JAJHVT010000032	1434	229	fig|1580.484.peg.1434	LL936_07715		Two-component transcriptional response regulator, OmpR family
AWVK01000001	34	192	fig|649758.3.peg.34	HMPREF0495_00037		PLF_1578_00000017	PGF_10048015	Inosine-5'-monophosphate dehydrogenase (EC 1.1.1.205) / CBS domain	40322	40900	-	bi (<->)	JAGXCC010000033	1492	379	fig|1580.431.peg.1492	KGN14_08045		Inosine-5'-monophosphate dehydrogenase (EC 1.1.1.205) / CBS domain	0.99	0.504	bi (<->)	JAJHVS010000032	1361	379	fig|1580.479.peg.1361	LL938_07865		Inosine-5'-monophosphate dehydrogenase (EC 1.1.1.205) / CBS domain	0.99	0.504	bi (<->)	JAGXIY010000034	1543	379	fig|1580.432.peg.1543	KGP41_08835		Inosine-5'-monophosphate dehydrogenase (EC 1.1.1.205) / CBS domain	0.99	0.504	bi (<->)	JAJHVT010000032	1435	379	fig|1580.484.peg.1435	LL936_07720		Inosine-5'-monophosphate dehydrogenase (EC 1.1.1.205) / CBS domain
AWVK01000002	35	195	fig|649758.3.peg.35	HMPREF0495_00039		PLF_1578_00153722	PGF_02008887	hypothetical protein	699	1286	-	bi (<->)	JAGXCC010000033	1491	195	fig|1580.431.peg.1491	KGN14_08040		hypothetical protein	0.995	0.995	bi (<->)	JAJHVS010000032	1362	195	fig|1580.479.peg.1362	LL938_07870		hypothetical protein	0.995	0.995	bi (<->)	JAGXIY010000034	1542	195	fig|1580.432.peg.1542	KGP41_08830		hypothetical protein	0.995	0.995	bi (<->)	JAJHVT010000032	1436	195	fig|1580.484.peg.1436	LL936_07725		hypothetical protein
AWVK01000002	36	243	fig|649758.3.peg.36	HMPREF0495_00040		PLF_1578_00011931	PGF_03207511	Integral membrane protein	1374	2105	-	bi (<->)	JAGXCC010000033	1490	243	fig|1580.431.peg.1490	KGN14_08035		Integral membrane protein	1	0.996	bi (<->)	JAJHVS010000032	1363	243	fig|1580.479.peg.1363	LL938_07875		Integral membrane protein	1	0.996	bi (<->)	JAGXIY010000034	1541	243	fig|1580.432.peg.1541	KGP41_08825		Integral membrane protein	1	0.996	bi (<->)	JAJHVT010000032	1437	243	fig|1580.484.peg.1437	LL936_07730		Integral membrane protein
AWVK01000002	37	366	fig|649758.3.peg.37	HMPREF0495_00041		PLF_1578_00000035	PGF_00007012	GTP-binding and nucleic acid-binding protein YchF	2123	3223	-	bi (<->)	JAGXCC010000033	1489	366	fig|1580.431.peg.1489	KGN14_08030	ychF	GTP-binding and nucleic acid-binding protein YchF	0.997	0.997	bi (<->)	JAJHVS010000032	1364	366	fig|1580.479.peg.1364	LL938_07880	ychF	GTP-binding and nucleic acid-binding protein YchF	0.997	0.997	bi (<->)	JAGXIY010000034	1540	366	fig|1580.432.peg.1540	KGP41_08820	ychF	GTP-binding and nucleic acid-binding protein YchF	0.997	0.997	bi (<->)	JAJHVT010000032	1438	366	fig|1580.484.peg.1438	LL936_07735	ychF	GTP-binding and nucleic acid-binding protein YchF
AWVK01000002	38	67	fig|649758.3.peg.38	HMPREF0495_00042		PLF_1578_00075551	PGF_06429692	Uncharacterized protein CAC3725	3229	3432	-	bi (<->)	JAGXCC010000033	1488	67	fig|1580.431.peg.1488	KGN14_08025		Uncharacterized protein CAC3725	1	0.985	bi (<->)	JAJHVS010000032	1365	67	fig|1580.479.peg.1365	LL938_07885		Uncharacterized protein CAC3725	1	0.985	bi (<->)	JAGXIY010000034	1539	67	fig|1580.432.peg.1539	KGP41_08815		Uncharacterized protein CAC3725	1	0.985	bi (<->)	JAJHVT010000032	1439	67	fig|1580.484.peg.1439	LL936_07740		Uncharacterized protein CAC3725
AWVK01000002	39	294	fig|649758.3.peg.39	HMPREF0495_00043		PLF_1578_00050607	PGF_03475877	Chromosome (plasmid) partitioning protein ParB	3453	4337	-	bi (<->)	JAGXCC010000033	1487	294	fig|1580.431.peg.1487	KGN14_08020		Chromosome (plasmid) partitioning protein ParB	1	0.997	bi (<->)	JAJHVS010000032	1366	294	fig|1580.479.peg.1366	LL938_07890		Chromosome (plasmid) partitioning protein ParB	1	0.997	bi (<->)	JAGXIY010000034	1538	294	fig|1580.432.peg.1538	KGP41_08810		Chromosome (plasmid) partitioning protein ParB	1	0.997	bi (<->)	JAJHVT010000032	1440	294	fig|1580.484.peg.1440	LL936_07745		Chromosome (plasmid) partitioning protein ParB
AWVK01000002	40	255	fig|649758.3.peg.40	HMPREF0495_00044		PLF_1578_00033390	PGF_04370656	Chromosome (plasmid) partitioning protein ParA	4327	5094	-	bi (<->)	JAGXCC010000033	1486	255	fig|1580.431.peg.1486	KGN14_08015		Chromosome (plasmid) partitioning protein ParA	1	0.996	bi (<->)	JAJHVS010000032	1367	255	fig|1580.479.peg.1367	LL938_07895		Chromosome (plasmid) partitioning protein ParA	1	0.996	bi (<->)	JAGXIY010000034	1537	255	fig|1580.432.peg.1537	KGP41_08805		Chromosome (plasmid) partitioning protein ParA	1	0.996	bi (<->)	JAJHVT010000032	1441	255	fig|1580.484.peg.1441	LL936_07750		Chromosome (plasmid) partitioning protein ParA
AWVK01000002	41	278	fig|649758.3.peg.41	HMPREF0495_00045		PLF_1578_00011834	PGF_04872827	Chromosome (plasmid) partitioning protein ParB-2	5109	5945	-	bi (<->)	JAGXCC010000033	1485	278	fig|1580.431.peg.1485	KGN14_08010	noc	Chromosome (plasmid) partitioning protein ParB-2	0.993	0.996	bi (<->)	JAJHVS010000032	1368	278	fig|1580.479.peg.1368	LL938_07900	noc	Chromosome (plasmid) partitioning protein ParB-2	0.993	0.996	bi (<->)	JAGXIY010000034	1536	278	fig|1580.432.peg.1536	KGP41_08800	noc	Chromosome (plasmid) partitioning protein ParB-2	0.993	0.996	bi (<->)	JAJHVT010000032	1442	278	fig|1580.484.peg.1442	LL936_07755	noc	Chromosome (plasmid) partitioning protein ParB-2
AWVK01000002	42	242	fig|649758.3.peg.42	HMPREF0495_00046		PLF_1578_00197178	PGF_00008838	16S rRNA (guanine(527)-N(7))-methyltransferase (EC 2.1.1.170)	5965	6693	-	bi (<->)	JAGXCC010000033	1484	242	fig|1580.431.peg.1484	KGN14_08005	rsmG	16S rRNA (guanine(527)-N(7))-methyltransferase (EC 2.1.1.170)	0.996	0.996	bi (<->)	JAJHVS010000032	1369	242	fig|1580.479.peg.1369	LL938_07905	rsmG	16S rRNA (guanine(527)-N(7))-methyltransferase (EC 2.1.1.170)	0.996	0.996	bi (<->)	JAGXIY010000034	1535	242	fig|1580.432.peg.1535	KGP41_08795	rsmG	16S rRNA (guanine(527)-N(7))-methyltransferase (EC 2.1.1.170)	0.996	0.996	bi (<->)	JAJHVT010000032	1443	242	fig|1580.484.peg.1443	LL936_07760	rsmG	16S rRNA (guanine(527)-N(7))-methyltransferase (EC 2.1.1.170)
AWVK01000002	43	288	fig|649758.3.peg.43	HMPREF0495_00047		PLF_1578_00010486	PGF_00416290	3',5'-cyclic-nucleotide phosphodiesterase (EC 3.1.4.17)	6931	7797	-	bi (<->)	JAGXCC010000033	1483	288	fig|1580.431.peg.1483	KGN14_08000		3',5'-cyclic-nucleotide phosphodiesterase (EC 3.1.4.17)	0.979	0.997	bi (<->)	JAJHVS010000032	1370	288	fig|1580.479.peg.1370	LL938_07910		3',5'-cyclic-nucleotide phosphodiesterase (EC 3.1.4.17)	0.979	0.997	bi (<->)	JAGXIY010000034	1534	288	fig|1580.432.peg.1534	KGP41_08790		3',5'-cyclic-nucleotide phosphodiesterase (EC 3.1.4.17)	0.979	0.997	bi (<->)	JAJHVT010000032	1444	288	fig|1580.484.peg.1444	LL936_07765		3',5'-cyclic-nucleotide phosphodiesterase (EC 3.1.4.17)
AWVK01000002	44	304	fig|649758.3.peg.44	HMPREF0495_00048		PLF_1578_00001491	PGF_02621603	Non-specific ribonucleoside hydrolase RihC	8215	9129	-	bi (<->)	JAGXCC010000033	1482	304	fig|1580.431.peg.1482	KGN14_07995	rihC	Non-specific ribonucleoside hydrolase RihC	0.99	0.997	bi (<->)	JAJHVS010000032	1371	304	fig|1580.479.peg.1371	LL938_07915	rihC	Non-specific ribonucleoside hydrolase RihC	0.987	0.997	bi (<->)	JAGXIY010000034	1533	304	fig|1580.432.peg.1533	KGP41_08785	rihC	Non-specific ribonucleoside hydrolase RihC	0.99	0.997	bi (<->)	JAJHVT010000032	1445	304	fig|1580.484.peg.1445	LL936_07770	rihC	Non-specific ribonucleoside hydrolase RihC
AWVK01000002	45	437	fig|649758.3.peg.45	HMPREF0495_00049		PLF_1578_00005454	PGF_00854027	Guanine/hypoxanthine permease	9206	10519	-	bi (<->)	JAGXCC010000033	1481	437	fig|1580.431.peg.1481	KGN14_07990		Guanine/hypoxanthine permease	1	0.998	bi (<->)	JAJHVS010000032	1372	437	fig|1580.479.peg.1372	LL938_07920		Guanine/hypoxanthine permease	1	0.998	bi (<->)	JAGXIY010000034	1532	437	fig|1580.432.peg.1532	KGP41_08780		Guanine/hypoxanthine permease	1	0.998	bi (<->)	JAJHVT010000032	1446	437	fig|1580.484.peg.1446	LL936_07775		Guanine/hypoxanthine permease
AWVK01000002	46	419	fig|649758.3.peg.46	HMPREF0495_00050		PLF_1578_00034334	PGF_00045922	Pyrimidine nucleoside transporter	10793	12052	-	bi (<->)	JAGXCC010000033	1480	419	fig|1580.431.peg.1480	KGN14_07985		Pyrimidine nucleoside transporter	0.993	0.998	bi (<->)	JAJHVS010000032	1373	419	fig|1580.479.peg.1373	LL938_07925		Pyrimidine nucleoside transporter	0.993	0.998	bi (<->)	JAGXIY010000034	1531	419	fig|1580.432.peg.1531	KGP41_08775		Pyrimidine nucleoside transporter	0.993	0.998	bi (<->)	JAJHVT010000032	1447	419	fig|1580.484.peg.1447	LL936_07780		Pyrimidine nucleoside transporter
AWVK01000002	47	274	fig|649758.3.peg.47	HMPREF0495_00051		PLF_1578_00011292	PGF_00033904	Phosphopentomutase (EC 5.4.2.7)	12342	13166	-	bi (<->)	JAGXCC010000033	1479	274	fig|1580.431.peg.1479	KGN14_07980		Phosphopentomutase (EC 5.4.2.7)	0.996	0.996	bi (<->)	JAJHVS010000032	1374	274	fig|1580.479.peg.1374	LL938_07930		Phosphopentomutase (EC 5.4.2.7)	0.996	0.996	bi (<->)	JAGXIY010000034	1530	274	fig|1580.432.peg.1530	KGP41_08770		Phosphopentomutase (EC 5.4.2.7)	0.996	0.996	bi (<->)	JAJHVT010000032	1448	274	fig|1580.484.peg.1448	LL936_07785		Phosphopentomutase (EC 5.4.2.7)
AWVK01000002	48	213	fig|649758.3.peg.48	HMPREF0495_00052		PLF_1578_00165311	PGF_02017142	Putative oxidoreductase	14468	15109	-	bi (<->)	JAGXCC010000033	1478	213	fig|1580.431.peg.1478	KGN14_07975		Putative oxidoreductase	0.986	0.995	bi (<->)	JAJHVS010000032	1375	213	fig|1580.479.peg.1375	LL938_07935		Putative oxidoreductase	0.986	0.995	bi (<->)	JAGXIY010000034	1529	213	fig|1580.432.peg.1529	KGP41_08765		Putative oxidoreductase	0.986	0.995	bi (<->)	JAJHVT010000032	1449	213	fig|1580.484.peg.1449	LL936_07790		Putative oxidoreductase
AWVK01000002	49	88	fig|649758.3.peg.49	HMPREF0495_00053		PLF_1578_00167271	PGF_02008108	hypothetical protein	15277	15543	-	bi (<->)	JAGXCC010000033	1477	88	fig|1580.431.peg.1477	KGN14_07970		hypothetical protein	0.989	0.989	bi (<->)	JAJHVS010000032	1376	88	fig|1580.479.peg.1376	LL938_07940		hypothetical protein	0.989	0.989	bi (<->)	JAGXIY010000034	1528	88	fig|1580.432.peg.1528	KGP41_08760		hypothetical protein	0.989	0.989	bi (<->)	JAJHVT010000032	1450	88	fig|1580.484.peg.1450	LL936_07795		hypothetical protein
AWVK01000002	50	192	fig|649758.3.peg.50	HMPREF0495_00054		PLF_1578_00012252	PGF_02008075	hypothetical protein	15943	16521	+	bi (<->)	JAGXCC010000033	1476	194	fig|1580.431.peg.1476	KGN14_07965		hypothetical protein	0.984	0.985	bi (<->)	JAJHVS010000032	1377	192	fig|1580.479.peg.1377	LL938_07945		hypothetical protein	0.984	0.995	bi (<->)	JAGXIY010000034	1527	192	fig|1580.432.peg.1527	KGP41_08755		hypothetical protein	0.984	0.995	bi (<->)	JAJHVT010000032	1451	192	fig|1580.484.peg.1451	LL936_07800		hypothetical protein
AWVK01000002	51	85	fig|649758.3.peg.51	HMPREF0495_00055		PLF_1578_00012279	PGF_02008095	hypothetical protein	16654	16911	+	bi (<->)	JAGXCC010000033	1475	85	fig|1580.431.peg.1475	KGN14_07960		hypothetical protein	0.973	0.871	bi (<->)	JAJHVS010000032	1378	85	fig|1580.479.peg.1378	LL938_07950		hypothetical protein	0.973	0.871	bi (<->)	JAGXIY010000034	1526	85	fig|1580.432.peg.1526	KGP41_08750		hypothetical protein	0.973	0.871	bi (<->)	JAJHVT010000032	1452	85	fig|1580.484.peg.1452	LL936_07805		hypothetical protein
AWVK01000002	52	126	fig|649758.3.peg.52	HMPREF0495_00056		PLF_1578_00012114	PGF_02008028	Transcriptional regulator	17016	17396	-	bi (<->)	JAGXCC010000033	1474	126	fig|1580.431.peg.1474	KGN14_07955		Transcriptional regulator	1	0.992	bi (<->)	JAJHVS010000032	1379	126	fig|1580.479.peg.1379	LL938_07955		Transcriptional regulator	1	0.992	bi (<->)	JAGXIY010000034	1525	126	fig|1580.432.peg.1525	KGP41_08745		Transcriptional regulator	1	0.992	bi (<->)	JAJHVT010000032	1453	126	fig|1580.484.peg.1453	LL936_07810		Transcriptional regulator
AWVK01000002	53	264	fig|649758.3.peg.53	HMPREF0495_00057		PLF_1578_00012222	PGF_02008058	hypothetical protein	17624	18418	-	bi (<->)	JAGXCC010000033	1473	264	fig|1580.431.peg.1473	KGN14_07950		hypothetical protein	0.981	0.996	bi (<->)	JAJHVS010000032	1380	264	fig|1580.479.peg.1380	LL938_07960		hypothetical protein	0.981	0.996	bi (<->)	JAGXIY010000034	1524	264	fig|1580.432.peg.1524	KGP41_08740		hypothetical protein	0.981	0.996	bi (<->)	JAJHVT010000032	1454	264	fig|1580.484.peg.1454	LL936_07815		hypothetical protein
AWVK01000002	54	213	fig|649758.3.peg.54	HMPREF0495_00058		PLF_1578_00014384	PGF_02008836	hypothetical protein	18703	19344	+	bi (<->)	JAGXCC010000033	1472	213	fig|1580.431.peg.1472	KGN14_07945		hypothetical protein	0.897	0.995	bi (<->)	JAJHVS010000032	1381	213	fig|1580.479.peg.1381	LL938_07965		hypothetical protein	0.897	0.995	bi (<->)	JAGXIY010000034	1523	213	fig|1580.432.peg.1523	KGP41_08735		hypothetical protein	0.897	0.995	bi (<->)	JAJHVT010000032	1455	213	fig|1580.484.peg.1455	LL936_07820		hypothetical protein
AWVK01000002	55	200	fig|649758.3.peg.55	HMPREF0495_00059		PLF_1578_00042744	PGF_02025927	hypothetical protein	19521	20123	-	bi (<->)	JAGXCC010000033	1471	195	fig|1580.431.peg.1471	KGN14_07940		hypothetical protein	0.912	0.99	bi (<->)	JAJHVS010000032	1382	195	fig|1580.479.peg.1382	LL938_07970		hypothetical protein	0.912	0.99	bi (<->)	JAGXIY010000034	1522	195	fig|1580.432.peg.1522	KGP41_08730		hypothetical protein	0.912	0.99	bi (<->)	JAJHVT010000032	1456	195	fig|1580.484.peg.1456	LL936_07825		hypothetical protein
AWVK01000002	56	456	fig|649758.3.peg.56	HMPREF0495_00060		PLF_1578_00165349	PGF_07751409	hypothetical protein	20101	21471	-	bi (<->)	JAGXCC010000033	1470	275	fig|1580.431.peg.1470	KGN14_07935		hypothetical protein	0.884	0.996	bi (<->)	JAJHVS010000032	1383	276	fig|1580.479.peg.1383	LL938_07975		hypothetical protein	0.884	0.996	bi (<->)	JAGXIY010000034	1521	276	fig|1580.432.peg.1521	KGP41_08725		hypothetical protein	0.884	0.996	bi (<->)	JAJHVT010000032	1457	275	fig|1580.484.peg.1457	LL936_07830		hypothetical protein
AWVK01000002	57	283	fig|649758.3.peg.57	HMPREF0495_00061		PLF_1578_00014441	PGF_06970560	DNA-methyltransferase	21904	22755	-
AWVK01000002	58	610	fig|649758.3.peg.58	HMPREF0495_00062		PLF_1578_00013094	PGF_08225224	hypothetical protein	22782	24614	-
AWVK01000002	59	74	fig|649758.3.peg.59	HMPREF0495_00063		PLF_1578_00007067	PGF_08225224	hypothetical protein	24879	25103	-
AWVK01000003	60	343	fig|649758.3.peg.60	HMPREF0495_00064		PLF_1578_00014265	PGF_02346669	Ornithine carbamoyltransferase (EC 2.1.3.3)	73	1104	+	bi (<->)	JAGXCC010000115	327	343	fig|1580.431.peg.327	KGN14_12590	argF	Ornithine carbamoyltransferase (EC 2.1.3.3)	1	0.997	bi (<->)	JAJHVS010000068	2189	343	fig|1580.479.peg.2189	LL938_10860	argF	Ornithine carbamoyltransferase (EC 2.1.3.3)	1	0.997	bi (<->)	JAGXIY010000097	2691	343	fig|1580.432.peg.2691	KGP41_12200	argF	Ornithine carbamoyltransferase (EC 2.1.3.3)	0.997	0.997	bi (<->)	JAJHVT010000116	328	343	fig|1580.484.peg.328	LL936_12555	argF	Ornithine carbamoyltransferase (EC 2.1.3.3)
AWVK01000003	61	470	fig|649758.3.peg.61	HMPREF0495_00065		PLF_1578_00010524	PGF_00064610	Arginine/ornithine antiporter ArcD	1181	2593	+	bi (<->)	JAGXCC010000115	326	471	fig|1580.431.peg.326	KGN14_12585	arcD	Arginine/ornithine antiporter ArcD	0.996	0.981	bi (<->)	JAJHVS010000068	2188	470	fig|1580.479.peg.2188	LL938_10855	arcD	Arginine/ornithine antiporter ArcD	1	0.998	bi (<->)	JAGXIY010000097	2690	470	fig|1580.432.peg.2690	KGP41_12195	arcD	Arginine/ornithine antiporter ArcD	1	0.998	bi (<->)	JAJHVT010000116	329	471	fig|1580.484.peg.329	LL936_12560	arcD	Arginine/ornithine antiporter ArcD
AWVK01000003	62	369	fig|649758.3.peg.62	HMPREF0495_00066		PLF_1578_00165051	PGF_04544396	Aspartate aminotransferase (EC 2.6.1.1)	2604	3713	+	bi (<->)	JAGXCC010000115	325	369	fig|1580.431.peg.325	KGN14_12580		Aspartate aminotransferase (EC 2.6.1.1)	0.997	0.997	bi (<->)	JAJHVS010000068	2187	369	fig|1580.479.peg.2187	LL938_10850		Aspartate aminotransferase (EC 2.6.1.1)	0.997	0.997	bi (<->)	JAGXIY010000097	2689	369	fig|1580.432.peg.2689	KGP41_12190		Aspartate aminotransferase (EC 2.6.1.1)	0.997	0.997	bi (<->)	JAJHVT010000116	330	369	fig|1580.484.peg.330	LL936_12565		Aspartate aminotransferase (EC 2.6.1.1)
AWVK01000003	63	314	fig|649758.3.peg.63	HMPREF0495_00067		PLF_1578_00011821	PGF_02806641	Carbamate kinase (EC 2.7.2.2)	3741	4685	+	bi (<->)	JAGXCC010000113	316	314	fig|1580.431.peg.316	KGN14_12540	arcC	Carbamate kinase (EC 2.7.2.2)	0.99	0.997	bi (<->)	JAJHVS010000100	197	314	fig|1580.479.peg.197	LL938_11820	arcC	Carbamate kinase (EC 2.7.2.2)	0.99	0.997	bi (<->)	JAGXIY010000095	2679	314	fig|1580.432.peg.2679	KGP41_12145	arcC	Carbamate kinase (EC 2.7.2.2)	0.99	0.997	bi (<->)	JAJHVT010000114	324	314	fig|1580.484.peg.324	LL936_12535	arcC	Carbamate kinase (EC 2.7.2.2)
AWVK01000003	64	226	fig|649758.3.peg.64	HMPREF0495_00068		PLF_1578_00012116	PGF_00058495	Transcriptional regulator ArcR essential for anaerobic expression of the ADI pathway, Crp/Fnr family	4762	5442	+	bi (<->)	JAGXCC010000113	317	226	fig|1580.431.peg.317	KGN14_12545		Transcriptional regulator ArcR essential for anaerobic expression of the ADI pathway, Crp/Fnr family	0.965	0.996	bi (<->)	JAJHVS010000100	196	226	fig|1580.479.peg.196	LL938_11815		Transcriptional regulator ArcR essential for anaerobic expression of the ADI pathway, Crp/Fnr family	0.965	0.996	bi (<->)	JAGXIY010000095	2680	226	fig|1580.432.peg.2680	KGP41_12150		Transcriptional regulator ArcR essential for anaerobic expression of the ADI pathway, Crp/Fnr family	0.965	0.996	bi (<->)	JAJHVT010000114	323	226	fig|1580.484.peg.323	LL936_12530		Transcriptional regulator ArcR essential for anaerobic expression of the ADI pathway, Crp/Fnr family
AWVK01000003	65	238	fig|649758.3.peg.65	HMPREF0495_00069		PLF_1578_00014185	PGF_00053515	Solo B3/4 domain (OB-fold DNA/RNA-binding) of Phe-aaRS-beta	5530	6246	+	bi (<->)	JAGXCC010000113	318	238	fig|1580.431.peg.318	KGN14_12550		Solo B3/4 domain (OB-fold DNA/RNA-binding) of Phe-aaRS-beta	0.95	0.996	bi (<->)	JAJHVS010000100	195	238	fig|1580.479.peg.195	LL938_11810		Solo B3/4 domain (OB-fold DNA/RNA-binding) of Phe-aaRS-beta	0.954	0.996	bi (<->)	JAGXIY010000095	2681	238	fig|1580.432.peg.2681	KGP41_12155		Solo B3/4 domain (OB-fold DNA/RNA-binding) of Phe-aaRS-beta	0.954	0.996	bi (<->)	JAJHVT010000114	322	238	fig|1580.484.peg.322	LL936_12525		Solo B3/4 domain (OB-fold DNA/RNA-binding) of Phe-aaRS-beta
AWVK01000003	66	133	fig|649758.3.peg.66	HMPREF0495_00070		PLF_1578_00004369	PGF_00036961	Aggregation promoting factor	6344	6745	-	bi (<->)	JAGXCC010000113	319	133	fig|1580.431.peg.319	KGN14_12555		Aggregation promoting factor	0.97	0.992	bi (<->)	JAJHVS010000100	194	133	fig|1580.479.peg.194	LL938_11805		Aggregation promoting factor	0.97	0.992	bi (<->)	JAGXIY010000095	2682	133	fig|1580.432.peg.2682	KGP41_12160		Aggregation promoting factor	0.97	0.992	bi (<->)	JAJHVT010000114	321	133	fig|1580.484.peg.321	LL936_12520		Aggregation promoting factor
AWVK01000003	67	188	fig|649758.3.peg.67	HMPREF0495_00071		PLF_1578_00014243	PGF_01662006	Transcriptional regulator, PadR family	6968	7534	+	bi (<->)	JAGXCC010000113	320	224	fig|1580.431.peg.320	KGN14_12560		Transcriptional regulator, PadR family	0.947	0.83	bi (<->)	JAJHVS010000100	193	191	fig|1580.479.peg.193	LL938_11800		Transcriptional regulator, PadR family	0.947	0.974	bi (<->)	JAGXIY010000095	2683	224	fig|1580.432.peg.2683	KGP41_12165		Transcriptional regulator, PadR family	0.947	0.83	bi (<->)	JAJHVT010000114	320	191	fig|1580.484.peg.320	LL936_12515		Transcriptional regulator, PadR family
AWVK01000003	68	513	fig|649758.3.peg.68	HMPREF0495_00072		PLF_1578_00174535	PGF_09996723	Uncharacterized MFS-type transporter	7531	9072	+	bi (<->)	JAGXCC010000039	1610	329	fig|1580.431.peg.1610	KGN14_08625		Uncharacterized MFS-type transporter	0.988	0.997	bi (<->)	JAJHVS010000040	1615	328	fig|1580.479.peg.1615	LL938_08745		Uncharacterized MFS-type transporter	0.985	0.997	bi (<->)	JAGXIY010000040	1745	328	fig|1580.432.peg.1745	KGP41_09410		Uncharacterized MFS-type transporter	0.985	0.997	bi (<->)	JAJHVT010000038	1598	329	fig|1580.484.peg.1598	LL936_08520		Uncharacterized MFS-type transporter
AWVK01000003	69	540	fig|649758.3.peg.69	HMPREF0495_00073		PLF_1578_00006275	PGF_00066502	Asparaginyl-tRNA synthetase (EC 6.1.1.22)	9219	10841	+	bi (<->)	JAGXCC010000039	1611	540	fig|1580.431.peg.1611	KGN14_08630	asnS	Asparaginyl-tRNA synthetase (EC 6.1.1.22)	0.989	0.998	bi (<->)	JAJHVS010000040	1616	540	fig|1580.479.peg.1616	LL938_08750	asnS	Asparaginyl-tRNA synthetase (EC 6.1.1.22)	0.989	0.998	bi (<->)	JAGXIY010000040	1746	540	fig|1580.432.peg.1746	KGP41_09415	asnS	Asparaginyl-tRNA synthetase (EC 6.1.1.22)	0.987	0.998	bi (<->)	JAJHVT010000038	1597	540	fig|1580.484.peg.1597	LL936_08515	asnS	Asparaginyl-tRNA synthetase (EC 6.1.1.22)
AWVK01000003	70	304	fig|649758.3.peg.70	HMPREF0495_00074		PLF_1578_00008990	PGF_02049529	Integral membrane protein	10936	11850	-	bi (<->)	JAGXCC010000039	1612	304	fig|1580.431.peg.1612	KGN14_08635		Integral membrane protein	0.977	0.997	bi (<->)	JAJHVS010000040	1617	304	fig|1580.479.peg.1617	LL938_08755		Integral membrane protein	0.977	0.997	bi (<->)	JAGXIY010000040	1747	304	fig|1580.432.peg.1747	KGP41_09420		Integral membrane protein	0.977	0.997	bi (<->)	JAJHVT010000038	1596	304	fig|1580.484.peg.1596	LL936_08510		Integral membrane protein
AWVK01000003	71	85	fig|649758.3.peg.71	HMPREF0495_00075		PLF_1578_00077678	PGF_08225224	hypothetical protein	12104	12361	+	bi (<->)	JAGXCC010000039	1613	85	fig|1580.431.peg.1613	KGN14_08640		hypothetical protein	0.976	0.988	bi (<->)	JAJHVS010000040	1618	85	fig|1580.479.peg.1618	LL938_08760		hypothetical protein	0.976	0.988	bi (<->)	JAGXIY010000040	1748	85	fig|1580.432.peg.1748	KGP41_09425		hypothetical protein	0.976	0.988	bi (<->)	JAJHVT010000038	1595	85	fig|1580.484.peg.1595	LL936_08505		hypothetical protein
AWVK01000003	72	181	fig|649758.3.peg.72	HMPREF0495_00076		PLF_1578_00009649	PGF_02049662	hypothetical protein	12374	12919	+	bi (<->)	JAGXCC010000039	1614	181	fig|1580.431.peg.1614	KGN14_08645	amaP	hypothetical protein	0.989	0.994	bi (<->)	JAJHVS010000040	1619	181	fig|1580.479.peg.1619	LL938_08765	amaP	hypothetical protein	0.983	0.994	bi (<->)	JAGXIY010000040	1749	181	fig|1580.432.peg.1749	KGP41_09430	amaP	hypothetical protein	0.989	0.994	bi (<->)	JAJHVT010000038	1594	181	fig|1580.484.peg.1594	LL936_08500	amaP	hypothetical protein
AWVK01000003	73	60	fig|649758.3.peg.73	HMPREF0495_00077		PLF_1578_00154138	PGF_02009281	hypothetical protein	12933	13115	+	bi (<->)	JAGXCC010000039	1615	60	fig|1580.431.peg.1615	KGN14_08650		hypothetical protein	0.967	0.983	bi (<->)	JAJHVS010000040	1620	60	fig|1580.479.peg.1620	LL938_08770		hypothetical protein	0.983	0.983	bi (<->)	JAGXIY010000040	1750	60	fig|1580.432.peg.1750	KGP41_09435		hypothetical protein	0.983	0.983	bi (<->)	JAJHVT010000038	1593	60	fig|1580.484.peg.1593	LL936_08495		hypothetical protein
AWVK01000003	74	139	fig|649758.3.peg.74	HMPREF0495_00078		PLF_1578_00004263	PGF_02753255	Alkaline shock protein 23	13132	13551	+	bi (<->)	JAGXCC010000039	1616	139	fig|1580.431.peg.1616	KGN14_08655		Alkaline shock protein 23	0.978	0.993	bi (<->)	JAJHVS010000040	1621	139	fig|1580.479.peg.1621	LL938_08775		Alkaline shock protein 23	0.978	0.993	bi (<->)	JAGXIY010000040	1751	139	fig|1580.432.peg.1751	KGP41_09440		Alkaline shock protein 23	0.978	0.993	bi (<->)	JAJHVT010000038	1592	139	fig|1580.484.peg.1592	LL936_08490		Alkaline shock protein 23
AWVK01000003	75	136	fig|649758.3.peg.75	HMPREF0495_00079		PLF_1578_00007694	PGF_02753255	Alkaline shock protein 23	13563	13973	+	bi (<->)	JAGXCC010000039	1617	136	fig|1580.431.peg.1617	KGN14_08660		Alkaline shock protein 23	1	0.993	bi (<->)	JAJHVS010000040	1622	136	fig|1580.479.peg.1622	LL938_08780		Alkaline shock protein 23	1	0.993	bi (<->)	JAGXIY010000040	1752	136	fig|1580.432.peg.1752	KGP41_09445		Alkaline shock protein 23	1	0.993	bi (<->)	JAJHVT010000038	1591	136	fig|1580.484.peg.1591	LL936_08485		Alkaline shock protein 23
AWVK01000003	76	120	fig|649758.3.peg.76	HMPREF0495_00080		PLF_1578_00004793	PGF_03320197	Transcriptional regulator, HxlR family	14084	14446	-	bi (<->)	JAGXCC010000039	1618	120	fig|1580.431.peg.1618	KGN14_08665		Transcriptional regulator, HxlR family	0.992	0.992	bi (<->)	JAJHVS010000040	1623	120	fig|1580.479.peg.1623	LL938_08785		Transcriptional regulator, HxlR family	0.983	0.992	bi (<->)	JAGXIY010000040	1753	120	fig|1580.432.peg.1753	KGP41_09450		Transcriptional regulator, HxlR family	0.992	0.992	bi (<->)	JAJHVT010000038	1590	120	fig|1580.484.peg.1590	LL936_08480		Transcriptional regulator, HxlR family
AWVK01000003	77	242	fig|649758.3.peg.77	HMPREF0495_00081		PLF_1578_00004488	PGF_10532194	Oxidoreductase, short-chain dehydrogenase/reductase family	14582	15310	+	bi (<->)	JAGXCC010000039	1619	242	fig|1580.431.peg.1619	KGN14_08670		Oxidoreductase, short-chain dehydrogenase/reductase family	0.996	0.996	bi (<->)	JAJHVS010000040	1624	242	fig|1580.479.peg.1624	LL938_08790		Oxidoreductase, short-chain dehydrogenase/reductase family	0.996	0.996	bi (<->)	JAGXIY010000040	1754	242	fig|1580.432.peg.1754	KGP41_09455		Oxidoreductase, short-chain dehydrogenase/reductase family	0.996	0.996	bi (<->)	JAJHVT010000038	1589	242	fig|1580.484.peg.1589	LL936_08475		Oxidoreductase, short-chain dehydrogenase/reductase family
AWVK01000003	78	231	fig|649758.3.peg.78	HMPREF0495_00085		PLF_1578_00162839	PGF_10390510	hypothetical protein	15857	16552	+	bi (<->)	JAGXCC010000039	1622	231	fig|1580.431.peg.1622	KGN14_08675		hypothetical protein	0.987	0.996	bi (<->)	JAJHVS010000040	1627	234	fig|1580.479.peg.1627	LL938_08795		hypothetical protein	0.983	0.983	bi (<->)	JAGXIY010000040	1757	231	fig|1580.432.peg.1757	KGP41_09460		hypothetical protein	0.987	0.996	bi (<->)	JAJHVT010000038	1586	234	fig|1580.484.peg.1586	LL936_08470		hypothetical protein
AWVK01000003	79	262	fig|649758.3.peg.79	HMPREF0495_00086		PLF_1578_00004640	PGF_06629251	Methionine aminopeptidase (EC 3.4.11.18)	16694	17482	+	bi (<->)	JAGXCC010000039	1623	262	fig|1580.431.peg.1623	KGN14_08680	map	Methionine aminopeptidase (EC 3.4.11.18)	0.989	0.996	bi (<->)	JAJHVS010000040	1628	262	fig|1580.479.peg.1628	LL938_08800	map	Methionine aminopeptidase (EC 3.4.11.18)	0.992	0.996	bi (<->)	JAGXIY010000040	1758	262	fig|1580.432.peg.1758	KGP41_09465	map	Methionine aminopeptidase (EC 3.4.11.18)	0.992	0.996	bi (<->)	JAJHVT010000038	1585	262	fig|1580.484.peg.1585	LL936_08465	map	Methionine aminopeptidase (EC 3.4.11.18)
AWVK01000003	80	268	fig|649758.3.peg.80	HMPREF0495_00087		PLF_1578_00197529	PGF_08225224	hypothetical protein	17603	18409	+	bi (<->)	JAGXCC010000039	1624	268	fig|1580.431.peg.1624	KGN14_08685		hypothetical protein	1	0.996	bi (<->)	JAJHVS010000040	1629	268	fig|1580.479.peg.1629	LL938_08805		hypothetical protein	1	0.996	bi (<->)	JAGXIY010000040	1759	268	fig|1580.432.peg.1759	KGP41_09470		hypothetical protein	1	0.996	bi (<->)	JAJHVT010000038	1584	268	fig|1580.484.peg.1584	LL936_08460		hypothetical protein
AWVK01000003	81	391	fig|649758.3.peg.81	HMPREF0495_00088		PLF_1578_00012018	PGF_06767689	Multidrug resistance transporter, Bcr/CflA family	18627	19802	+	bi (<->)	JAGXCC010000039	1625	391	fig|1580.431.peg.1625	KGN14_08690		Multidrug resistance transporter, Bcr/CflA family	0.99	0.997	bi (<->)	JAJHVS010000040	1630	391	fig|1580.479.peg.1630	LL938_08810		Multidrug resistance transporter, Bcr/CflA family	0.99	0.997	bi (<->)	JAGXIY010000040	1760	391	fig|1580.432.peg.1760	KGP41_09475		Multidrug resistance transporter, Bcr/CflA family	0.99	0.997	bi (<->)	JAJHVT010000038	1583	391	fig|1580.484.peg.1583	LL936_08455		Multidrug resistance transporter, Bcr/CflA family
AWVK01000003	82	250	fig|649758.3.peg.82	HMPREF0495_00089		PLF_1578_00034299	PGF_00041482	Putative hydrolase	19876	20628	+	bi (<->)	JAGXCC010000039	1626	250	fig|1580.431.peg.1626	KGN14_08695		Putative hydrolase	0.988	0.996	bi (<->)	JAJHVS010000040	1631	250	fig|1580.479.peg.1631	LL938_08815		Putative hydrolase	0.988	0.996	bi (<->)	JAGXIY010000040	1761	250	fig|1580.432.peg.1761	KGP41_09480		Putative hydrolase	0.988	0.996	bi (<->)	JAJHVT010000038	1582	250	fig|1580.484.peg.1582	LL936_08450		Putative hydrolase
AWVK01000003	83	157	fig|649758.3.peg.83	HMPREF0495_00090		PLF_1578_00041565	PGF_08363070	Glutathione peroxidase (EC 1.11.1.9) @ Thioredoxin peroxidase (EC 1.11.1.15)	20717	21190	+	bi (<->)	JAGXCC010000039	1627	157	fig|1580.431.peg.1627	KGN14_08700		Glutathione peroxidase (EC 1.11.1.9) @ Thioredoxin peroxidase (EC 1.11.1.15)	0.994	0.994	bi (<->)	JAJHVS010000040	1632	157	fig|1580.479.peg.1632	LL938_08820		Glutathione peroxidase (EC 1.11.1.9) @ Thioredoxin peroxidase (EC 1.11.1.15)	0.994	0.994	bi (<->)	JAGXIY010000040	1762	157	fig|1580.432.peg.1762	KGP41_09485		Glutathione peroxidase (EC 1.11.1.9) @ Thioredoxin peroxidase (EC 1.11.1.15)	0.994	0.994	bi (<->)	JAJHVT010000038	1581	157	fig|1580.484.peg.1581	LL936_08445		Glutathione peroxidase (EC 1.11.1.9) @ Thioredoxin peroxidase (EC 1.11.1.15)
AWVK01000003	84	320	fig|649758.3.peg.84	HMPREF0495_00091		PLF_1578_00020382	PGF_04883540	hypothetical protein	21256	22218	-	bi (<->)	JAGXCC010000039	1628	320	fig|1580.431.peg.1628	KGN14_08705		hypothetical protein	0.984	0.997	bi (<->)	JAJHVS010000040	1633	320	fig|1580.479.peg.1633	LL938_08825		hypothetical protein	0.984	0.997	bi (<->)	JAGXIY010000040	1763	320	fig|1580.432.peg.1763	KGP41_09490		hypothetical protein	0.984	0.997	bi (<->)	JAJHVT010000038	1580	320	fig|1580.484.peg.1580	LL936_08440		hypothetical protein
AWVK01000003	85	124	fig|649758.3.peg.85	HMPREF0495_00092		PLF_1578_00167485	PGF_06916656	Transcriptional regulator, GntR family	22430	22804	+	bi (<->)	JAGXCC010000039	1629	124	fig|1580.431.peg.1629	KGN14_08710		Transcriptional regulator, GntR family	0.992	0.992	bi (<->)	JAJHVS010000040	1634	124	fig|1580.479.peg.1634	LL938_08830		Transcriptional regulator, GntR family	0.992	0.992	bi (<->)	JAGXIY010000040	1764	124	fig|1580.432.peg.1764	KGP41_09495		Transcriptional regulator, GntR family	0.992	0.992	bi (<->)	JAJHVT010000038	1579	124	fig|1580.484.peg.1579	LL936_08435		Transcriptional regulator, GntR family
AWVK01000003	86	236	fig|649758.3.peg.86	HMPREF0495_00093		PLF_1578_00004641	PGF_00884706	Efflux ABC transporter, ATP-binding protein	22797	23507	+	bi (<->)	JAGXCC010000039	1630	236	fig|1580.431.peg.1630	KGN14_08715		Efflux ABC transporter, ATP-binding protein	1	0.996	bi (<->)	JAJHVS010000040	1635	236	fig|1580.479.peg.1635	LL938_08835		Efflux ABC transporter, ATP-binding protein	1	0.996	bi (<->)	JAGXIY010000040	1765	236	fig|1580.432.peg.1765	KGP41_09500		Efflux ABC transporter, ATP-binding protein	1	0.996	bi (<->)	JAJHVT010000038	1578	236	fig|1580.484.peg.1578	LL936_08430		Efflux ABC transporter, ATP-binding protein
AWVK01000003	87	251	fig|649758.3.peg.87	HMPREF0495_00094		PLF_1578_00012280	PGF_02008096	hypothetical protein	23500	24255	+	bi (<->)	JAGXCC010000039	1631	251	fig|1580.431.peg.1631	KGN14_08720		hypothetical protein	1	0.996	bi (<->)	JAJHVS010000040	1636	251	fig|1580.479.peg.1636	LL938_08840		hypothetical protein	1	0.996	bi (<->)	JAGXIY010000040	1766	251	fig|1580.432.peg.1766	KGP41_09505		hypothetical protein	1	0.996	bi (<->)	JAJHVT010000038	1577	251	fig|1580.484.peg.1577	LL936_08425		hypothetical protein
AWVK01000003	88	260	fig|649758.3.peg.88	HMPREF0495_00095		PLF_1578_00012893	PGF_02012688	Protein tyrosine phosphatase (EC 3.1.3.48)	24421	25203	+	bi (<->)	JAGXCC010000039	1632	225	fig|1580.431.peg.1632	KGN14_08725		Protein tyrosine phosphatase (EC 3.1.3.48)	0.838	0.996	bi (<->)	JAJHVS010000040	1637	225	fig|1580.479.peg.1637	LL938_08845		Protein tyrosine phosphatase (EC 3.1.3.48)	0.838	0.996	bi (<->)	JAGXIY010000040	1767	225	fig|1580.432.peg.1767	KGP41_09510		Protein tyrosine phosphatase (EC 3.1.3.48)	0.838	0.996	bi (<->)	JAJHVT010000038	1576	225	fig|1580.484.peg.1576	LL936_08420		Protein tyrosine phosphatase (EC 3.1.3.48)
AWVK01000003	89	237	fig|649758.3.peg.89	HMPREF0495_00096		PLF_1578_00003999	PGF_02023619	hypothetical protein	25269	25982	-	bi (<->)	JAGXCC010000039	1633	237	fig|1580.431.peg.1633	KGN14_08730		hypothetical protein	0.987	0.996	bi (<->)	JAJHVS010000040	1638	237	fig|1580.479.peg.1638	LL938_08850		hypothetical protein	0.987	0.996	bi (<->)	JAGXIY010000040	1768	237	fig|1580.432.peg.1768	KGP41_09515		hypothetical protein	0.987	0.996	bi (<->)	JAJHVT010000038	1575	237	fig|1580.484.peg.1575	LL936_08415		hypothetical protein
AWVK01000003	90	177	fig|649758.3.peg.90	HMPREF0495_00097		PLF_1578_00004583	PGF_10394140	Transcriptional regulator, MarR family	26290	26823	+	bi (<->)	JAGXCC010000039	1634	177	fig|1580.431.peg.1634	KGN14_08735		Transcriptional regulator, MarR family	0.972	0.994	bi (<->)	JAJHVS010000040	1639	177	fig|1580.479.peg.1639	LL938_08855		Transcriptional regulator, MarR family	0.972	0.994	bi (<->)	JAGXIY010000040	1769	177	fig|1580.432.peg.1769	KGP41_09520		Transcriptional regulator, MarR family	0.972	0.994	bi (<->)	JAJHVT010000038	1574	177	fig|1580.484.peg.1574	LL936_08410		Transcriptional regulator, MarR family
AWVK01000003	91	589	fig|649758.3.peg.91	HMPREF0495_00098		PLF_1578_00014270	PGF_03192541	Efflux ABC transporter, permease/ATP-binding protein	26851	28620	+	bi (<->)	JAGXCC010000039	1635	589	fig|1580.431.peg.1635	KGN14_08740		Efflux ABC transporter, permease/ATP-binding protein	0.993	0.998	bi (<->)	JAJHVS010000040	1640	589	fig|1580.479.peg.1640	LL938_08860		Efflux ABC transporter, permease/ATP-binding protein	0.993	0.998	bi (<->)	JAGXIY010000040	1770	589	fig|1580.432.peg.1770	KGP41_09525		Efflux ABC transporter, permease/ATP-binding protein	0.993	0.998	bi (<->)	JAJHVT010000038	1573	589	fig|1580.484.peg.1573	LL936_08405		Efflux ABC transporter, permease/ATP-binding protein
AWVK01000003	92	204	fig|649758.3.peg.92	HMPREF0495_00099		PLF_1578_00165612	PGF_07980266	Pyrrolidone-carboxylate peptidase (EC 3.4.19.3)	28714	29328	+	bi (<->)	JAGXCC010000039	1636	204	fig|1580.431.peg.1636	KGN14_08745	pcp	Pyrrolidone-carboxylate peptidase (EC 3.4.19.3)	0.99	0.995	bi (<->)	JAJHVS010000040	1641	204	fig|1580.479.peg.1641	LL938_08865	pcp	Pyrrolidone-carboxylate peptidase (EC 3.4.19.3)	0.99	0.995	bi (<->)	JAGXIY010000040	1771	204	fig|1580.432.peg.1771	KGP41_09530	pcp	Pyrrolidone-carboxylate peptidase (EC 3.4.19.3)	0.99	0.995	bi (<->)	JAJHVT010000038	1572	204	fig|1580.484.peg.1572	LL936_08400	pcp	Pyrrolidone-carboxylate peptidase (EC 3.4.19.3)
AWVK01000003	93	216	fig|649758.3.peg.93	HMPREF0495_00100		PLF_1578_00004127	PGF_01427545	Aquaporin Z	29559	30209	+	bi (<->)	JAGXCC010000051	1999	216	fig|1580.431.peg.1999	KGN14_09825		Aquaporin Z	1	0.995	bi (<->)	JAJHVS010000045	1752	216	fig|1580.479.peg.1752	LL938_09370		Aquaporin Z	1	0.995	bi (<->)	JAGXIY010000045	1880	216	fig|1580.432.peg.1880	KGP41_10015		Aquaporin Z	1	0.995	bi (<->)	JAJHVT010000048	1825	216	fig|1580.484.peg.1825	LL936_09300		Aquaporin Z
AWVK01000003	94	186	fig|649758.3.peg.94	HMPREF0495_00101		PLF_1578_00027449	PGF_01447139	ATP:Cob(I)alamin adenosyltransferase (EC 2.5.1.17)	30389	30949	+	uni (->)	JAGXCC010000027	1217	177	fig|1580.431.peg.1217	KGN14_07060		ATP:Cob(I)alamin adenosyltransferase (EC 2.5.1.17)	0.381	0.966	uni (->)	JAJHVS010000028	1159	177	fig|1580.479.peg.1159	LL938_07295		ATP:Cob(I)alamin adenosyltransferase (EC 2.5.1.17)	0.381	0.966	uni (->)	JAGXIY010000029	1289	177	fig|1580.432.peg.1289	KGP41_08195		ATP:Cob(I)alamin adenosyltransferase (EC 2.5.1.17)	0.381	0.966	uni (->)	JAJHVT010000027	1214	177	fig|1580.484.peg.1214	LL936_07015		ATP:Cob(I)alamin adenosyltransferase (EC 2.5.1.17)
AWVK01000003	95	378	fig|649758.3.peg.95	HMPREF0495_00102		PLF_1578_00145541	PGF_00038631	Ethanol dehydrogenase [NAD+]	31400	32536	+	uni (->)	JAGXCC010000008	2523	373	fig|1580.431.peg.2523	KGN14_02820		Propanol dehydrogenase [NAD+]	0.378	0.989	uni (->)	JAJHVS010000002	796	373	fig|1580.479.peg.796	LL938_00785		Propanol dehydrogenase [NAD+]	0.378	0.989	uni (->)	JAGXIY010000009	2621	373	fig|1580.432.peg.2621	KGP41_03755		Propanol dehydrogenase [NAD+]	0.378	0.989	uni (->)	JAJHVT010000008	2513	373	fig|1580.484.peg.2513	LL936_02820		Propanol dehydrogenase [NAD+]
AWVK01000003	96	189	fig|649758.3.peg.96	HMPREF0495_00103		PLF_1578_00021543	PGF_00424879	Ethanolamine two-component response regulator	32655	33224	+	uni (->)	JAGXCC010000018	778	235	fig|1580.431.peg.778	KGN14_05410		Alkaline phosphatase synthesis transcriptional regulatory protein PhoP	0.312	0.455	uni (->)	JAJHVS010000020	870	235	fig|1580.479.peg.870	LL938_05865		Alkaline phosphatase synthesis transcriptional regulatory protein PhoP	0.312	0.455	uni (->)	JAGXIY010000021	978	235	fig|1580.432.peg.978	KGP41_06635		Alkaline phosphatase synthesis transcriptional regulatory protein PhoP	0.312	0.455	uni (->)	JAJHVT010000017	724	235	fig|1580.484.peg.724	LL936_05200		Alkaline phosphatase synthesis transcriptional regulatory protein PhoP
AWVK01000003	97	479	fig|649758.3.peg.97	HMPREF0495_00104		PLF_1578_00179114	PGF_00424877	Ethanolamine sensory transduction histidine kinase	33224	34663	+
AWVK01000003	98	477	fig|649758.3.peg.98	HMPREF0495_00105		PLF_1578_00021545	PGF_00424892	Ethanolamine utilization protein EutA	34780	36213	+
AWVK01000003	99	454	fig|649758.3.peg.99	HMPREF0495_00106		PLF_1578_00021539	PGF_00424868	Ethanolamine ammonia-lyase heavy chain (EC 4.3.1.7)	36246	37610	+
AWVK01000003	100	307	fig|649758.3.peg.100	HMPREF0495_00107		PLF_1578_00021540	PGF_00424869	Ethanolamine ammonia-lyase light chain (EC 4.3.1.7)	37627	38550	+
AWVK01000003	101	217	fig|649758.3.peg.101	HMPREF0495_00108		PLF_1578_00021544	PGF_00424881	Ethanolamine utilization polyhedral-body-like protein EutL	38586	39239	+
AWVK01000003	102	197	fig|649758.3.peg.102	HMPREF0495_00109		PLF_1578_00054050	PGF_02034880	hypothetical protein	39254	39847	+
AWVK01000003	103	491	fig|649758.3.peg.103	HMPREF0495_00110		PLF_1578_00023688	PGF_00024368	Acetaldehyde dehydrogenase (EC 1.2.1.10) @ Acetaldehyde dehydrogenase (EC 1.2.1.10), ethanolamine utilization cluster	39844	41319	+	uni (->)	JAGXCC010000001	22	872	fig|1580.431.peg.22	KGN14_00105	adhC	Acetaldehyde dehydrogenase (EC 1.2.1.10) / Alcohol dehydrogenase (EC 1.1.1.1)	0.406	0.499	uni (->)	JAJHVS010000001	111	872	fig|1580.479.peg.111	LL938_00510	adhC	Acetaldehyde dehydrogenase (EC 1.2.1.10) / Alcohol dehydrogenase (EC 1.1.1.1)	0.406	0.499	uni (->)	JAGXIY010000002	891	872	fig|1580.432.peg.891	KGP41_01270	adhC	Acetaldehyde dehydrogenase (EC 1.2.1.10) / Alcohol dehydrogenase (EC 1.1.1.1)	0.406	0.499	uni (->)	JAJHVT010000001	115	872	fig|1580.484.peg.115	LL936_00525	adhC	Acetaldehyde dehydrogenase (EC 1.2.1.10) / Alcohol dehydrogenase (EC 1.1.1.1)
AWVK01000003	104	102	fig|649758.3.peg.104	HMPREF0495_00111		PLF_1578_00197607	PGF_03033390	Ethanolamine utilization protein similar to PduA/PduJ	41348	41656	+	uni (->)	JAGXCC010000008	2508	92	fig|1580.431.peg.2508	KGN14_02745		Propanediol utilization polyhedral body protein PduA	0.724	0.935	uni (->)	JAJHVS010000002	781	92	fig|1580.479.peg.781	LL938_00710		Propanediol utilization polyhedral body protein PduA	0.724	0.935	uni (->)	JAGXIY010000009	2636	92	fig|1580.432.peg.2636	KGP41_03830		Propanediol utilization polyhedral body protein PduA	0.724	0.935	uni (->)	JAJHVT010000008	2498	92	fig|1580.484.peg.2498	LL936_02745		Propanediol utilization polyhedral body protein PduA
AWVK01000003	105	216	fig|649758.3.peg.105	HMPREF0495_00112		PLF_1578_00042673	PGF_02025856	hypothetical protein	41695	42345	+
AWVK01000003	106	211	fig|649758.3.peg.106	HMPREF0495_00113		PLF_1578_00027663	PGF_03374020	Ethanolamine utilization protein similar to PduL	42346	42981	+	uni (->)	JAGXCC010000008	2517	208	fig|1580.431.peg.2517	KGN14_02790		Phosphate propanoyltransferase (EC 2.3.1.222)	0.417	0.99	uni (->)	JAJHVS010000002	790	208	fig|1580.479.peg.790	LL938_00755		Phosphate propanoyltransferase (EC 2.3.1.222)	0.417	0.99	uni (->)	JAGXIY010000009	2627	208	fig|1580.432.peg.2627	KGP41_03785		Phosphate propanoyltransferase (EC 2.3.1.222)	0.417	0.99	uni (->)	JAJHVT010000008	2507	208	fig|1580.484.peg.2507	LL936_02790		Phosphate propanoyltransferase (EC 2.3.1.222)
AWVK01000003	107	203	fig|649758.3.peg.107	HMPREF0495_00114		PLF_1578_00041926	PGF_02025275	hypothetical protein	42991	43602	+
AWVK01000003	108	91	fig|649758.3.peg.108	HMPREF0495_00115		PLF_1578_00031576	PGF_02018118	hypothetical protein	43624	43899	+	uni (->)	JAGXCC010000008	2519	90	fig|1580.431.peg.2519	KGN14_02800		Propanediol utilization polyhedral body protein PduN	0.404	0.989	uni (->)	JAJHVS010000002	792	90	fig|1580.479.peg.792	LL938_00765		Propanediol utilization polyhedral body protein PduN	0.404	0.989	uni (->)	JAGXIY010000009	2625	90	fig|1580.432.peg.2625	KGP41_03775		Propanediol utilization polyhedral body protein PduN	0.404	0.989	uni (->)	JAJHVT010000008	2509	90	fig|1580.484.peg.2509	LL936_02800		Propanediol utilization polyhedral body protein PduN
AWVK01000003	109	378	fig|649758.3.peg.109	HMPREF0495_00116		PLF_1578_00021541	PGF_00424876	Ethanolamine permease	43931	45067	+
AWVK01000003	110	147	fig|649758.3.peg.110	HMPREF0495_00117		PLF_1578_00021546	PGF_00424898	Ethanolamine utilization protein EutQ	45057	45500	+
AWVK01000003	111	122	fig|649758.3.peg.111	HMPREF0495_00118		PLF_1578_00021767	PGF_00037664	Propanediol utilization polyhedral body protein PduU	45530	45898	+	uni (->)	JAGXCC010000008	2525	114	fig|1580.431.peg.2525	KGN14_02830		Propanediol utilization polyhedral body protein PduU	0.679	0.947	uni (->)	JAJHVS010000002	798	114	fig|1580.479.peg.798	LL938_00795		Propanediol utilization polyhedral body protein PduU	0.679	0.947	uni (->)	JAGXIY010000009	2619	114	fig|1580.432.peg.2619	KGP41_03745		Propanediol utilization polyhedral body protein PduU	0.679	0.947	uni (->)	JAJHVT010000008	2515	114	fig|1580.484.peg.2515	LL936_02830		Propanediol utilization polyhedral body protein PduU
AWVK01000003	112	281	fig|649758.3.peg.112	HMPREF0495_00119		PLF_1578_00011618	PGF_08225224	hypothetical protein	45948	46793	+
AWVK01000003	113	147	fig|649758.3.peg.113	HMPREF0495_00120		PLF_1578_00022879	PGF_08225224	hypothetical protein	46808	47251	+	uni (->)	JAGXCC010000008	2505	143	fig|1580.431.peg.2505	KGN14_02730	eutP	Propanediol utilization protein PduV	0.479	0.986	uni (->)	JAJHVS010000002	778	143	fig|1580.479.peg.778	LL938_00695		Propanediol utilization protein PduV	0.479	0.986	uni (->)	JAGXIY010000009	2639	143	fig|1580.432.peg.2639	KGP41_03845	eutP	Propanediol utilization protein PduV	0.479	0.986	uni (->)	JAJHVT010000008	2495	143	fig|1580.484.peg.2495	LL936_02730		Propanediol utilization protein PduV
AWVK01000003	114	262	fig|649758.3.peg.114	HMPREF0495_00121		PLF_1578_00023143	PGF_08276422	hypothetical protein	47270	48058	+	uni (->)	JAGXCC010000008	2527	261	fig|1580.431.peg.2527	KGN14_02840		hypothetical protein	0.463	0.981	uni (->)	JAJHVS010000002	800	261	fig|1580.479.peg.800	LL938_00805		hypothetical protein	0.463	0.981	uni (->)	JAGXIY010000009	2617	261	fig|1580.432.peg.2617	KGP41_03735		hypothetical protein	0.463	0.981	uni (->)	JAJHVT010000008	2517	261	fig|1580.484.peg.2517	LL936_02840		hypothetical protein
AWVK01000003	115	114	fig|649758.3.peg.115	HMPREF0495_00122		PLF_1578_00014463	PGF_02008885	hypothetical protein	48143	48487	-	bi (<->)	JAGXCC010000051	1998	121	fig|1580.431.peg.1998	KGN14_09820		hypothetical protein	0.965	0.934	bi (<->)	JAJHVS010000045	1751	114	fig|1580.479.peg.1751	LL938_09365		hypothetical protein	0.965	0.991	bi (<->)	JAGXIY010000045	1879	121	fig|1580.432.peg.1879	KGP41_10010		hypothetical protein	0.965	0.934	bi (<->)	JAJHVT010000048	1826	114	fig|1580.484.peg.1826	LL936_09305		hypothetical protein
AWVK01000003	116	574	fig|649758.3.peg.116	HMPREF0495_00123		PLF_1578_00007999	PGF_06833838	putative membrane-associated phospholipid phosphatase, PAP2 superfamily	48628	50352	-	bi (<->)	JAGXCC010000051	1997	574	fig|1580.431.peg.1997	KGN14_09815		putative membrane-associated phospholipid phosphatase, PAP2 superfamily	0.983	0.998	bi (<->)	JAJHVS010000045	1750	574	fig|1580.479.peg.1750	LL938_09360		putative membrane-associated phospholipid phosphatase, PAP2 superfamily	0.983	0.998	bi (<->)	JAGXIY010000045	1878	574	fig|1580.432.peg.1878	KGP41_10005		putative membrane-associated phospholipid phosphatase, PAP2 superfamily	0.983	0.998	bi (<->)	JAJHVT010000048	1827	574	fig|1580.484.peg.1827	LL936_09310		putative membrane-associated phospholipid phosphatase, PAP2 superfamily
AWVK01000003	117	136	fig|649758.3.peg.117	HMPREF0495_00124		PLF_1578_00010513	PGF_00030655	Peptide deformylase (EC 3.5.1.88)	50623	51033	-	bi (<->)	JAGXCC010000051	1996	136	fig|1580.431.peg.1996	KGN14_09810		Peptide deformylase (EC 3.5.1.88)	0.993	0.993	bi (<->)	JAJHVS010000045	1749	136	fig|1580.479.peg.1749	LL938_09355		Peptide deformylase (EC 3.5.1.88)	0.993	0.993	bi (<->)	JAGXIY010000045	1877	136	fig|1580.432.peg.1877	KGP41_10000		Peptide deformylase (EC 3.5.1.88)	0.993	0.993	bi (<->)	JAJHVT010000048	1828	136	fig|1580.484.peg.1828	LL936_09315		Peptide deformylase (EC 3.5.1.88)
AWVK01000003	118	293	fig|649758.3.peg.118	HMPREF0495_00125		PLF_1578_00012128	PGF_01047404	Transcriptional regulator, LysR family	51125	52006	-	bi (<->)	JAGXCC010000051	1995	293	fig|1580.431.peg.1995	KGN14_09805		Transcriptional regulator, LysR family	1	0.997	bi (<->)	JAJHVS010000045	1748	293	fig|1580.479.peg.1748	LL938_09350		Transcriptional regulator, LysR family	1	0.997	bi (<->)	JAGXIY010000045	1876	293	fig|1580.432.peg.1876	KGP41_09995		Transcriptional regulator, LysR family	1	0.997	bi (<->)	JAJHVT010000048	1829	293	fig|1580.484.peg.1829	LL936_09320		Transcriptional regulator, LysR family
AWVK01000003	119	488	fig|649758.3.peg.119	HMPREF0495_00126		PLF_1578_00002313	PGF_00064424	UbiD family decarboxylase, Lactobacillus brevis type	52124	53590	+	bi (<->)	JAGXCC010000051	1994	488	fig|1580.431.peg.1994	KGN14_09800		UbiD family decarboxylase, Lactobacillus brevis type	0.996	0.998	bi (<->)	JAJHVS010000045	1747	488	fig|1580.479.peg.1747	LL938_09345		UbiD family decarboxylase, Lactobacillus brevis type	0.996	0.998	bi (<->)	JAGXIY010000045	1875	488	fig|1580.432.peg.1875	KGP41_09990		UbiD family decarboxylase, Lactobacillus brevis type	0.996	0.998	bi (<->)	JAJHVT010000048	1830	488	fig|1580.484.peg.1830	LL936_09325		UbiD family decarboxylase, Lactobacillus brevis type
AWVK01000003	120	187	fig|649758.3.peg.120	HMPREF0495_00127		PLF_1578_00064401	PGF_08473931	Flavin prenyltransferase UbiX	53605	54168	+	bi (<->)	JAGXCC010000051	1993	187	fig|1580.431.peg.1993	KGN14_09795		Flavin prenyltransferase UbiX	0.989	0.995	bi (<->)	JAJHVS010000045	1746	187	fig|1580.479.peg.1746	LL938_09340		Flavin prenyltransferase UbiX	0.989	0.995	bi (<->)	JAGXIY010000045	1874	187	fig|1580.432.peg.1874	KGP41_09985		Flavin prenyltransferase UbiX	0.989	0.995	bi (<->)	JAJHVT010000048	1831	187	fig|1580.484.peg.1831	LL936_09330		Flavin prenyltransferase UbiX
AWVK01000003	121	136	fig|649758.3.peg.121	HMPREF0495_00128		PLF_1578_00004584	PGF_02028971	Translation initiation factor 2 (IF-2; GTPase)	54171	54581	+	bi (<->)	JAGXCC010000051	1992	136	fig|1580.431.peg.1992	KGN14_09790		Translation initiation factor 2 (IF-2; GTPase)	0.963	0.993	bi (<->)	JAJHVS010000045	1745	136	fig|1580.479.peg.1745	LL938_09335		Translation initiation factor 2 (IF-2; GTPase)	0.963	0.993	bi (<->)	JAGXIY010000045	1873	136	fig|1580.432.peg.1873	KGP41_09980		Translation initiation factor 2 (IF-2; GTPase)	0.963	0.993	bi (<->)	JAJHVT010000048	1832	136	fig|1580.484.peg.1832	LL936_09335		Translation initiation factor 2 (IF-2; GTPase)
AWVK01000003	122	297	fig|649758.3.peg.122	HMPREF0495_00129		PLF_1578_00164371	PGF_02008776	Transmembrane component CbrV of energizing module of predicted cobalamin ECF transporter	54994	55887	+	bi (<->)	JAGXCC010000051	1991	297	fig|1580.431.peg.1991	KGN14_09785		Transmembrane component CbrV of energizing module of predicted cobalamin ECF transporter	0.983	0.997	bi (<->)	JAJHVS010000045	1744	297	fig|1580.479.peg.1744	LL938_09330		Transmembrane component CbrV of energizing module of predicted cobalamin ECF transporter	0.987	0.997	bi (<->)	JAGXIY010000045	1872	297	fig|1580.432.peg.1872	KGP41_09975		Transmembrane component CbrV of energizing module of predicted cobalamin ECF transporter	0.987	0.997	bi (<->)	JAJHVT010000048	1833	297	fig|1580.484.peg.1833	LL936_09340		Transmembrane component CbrV of energizing module of predicted cobalamin ECF transporter
AWVK01000003	123	550	fig|649758.3.peg.123	HMPREF0495_00130		PLF_1578_00011067	PGF_00021745	ATPase component SCO2324 of energizing module of predicted cobalamin ECF transporter	55875	57527	+	bi (<->)	JAGXCC010000051	1990	550	fig|1580.431.peg.1990	KGN14_09780		ATPase component SCO2324 of energizing module of predicted cobalamin ECF transporter	0.995	0.998	bi (<->)	JAJHVS010000045	1743	550	fig|1580.479.peg.1743	LL938_09325		ATPase component SCO2324 of energizing module of predicted cobalamin ECF transporter	0.995	0.998	bi (<->)	JAGXIY010000045	1871	550	fig|1580.432.peg.1871	KGP41_09970		ATPase component SCO2324 of energizing module of predicted cobalamin ECF transporter	0.995	0.998	bi (<->)	JAJHVT010000048	1834	550	fig|1580.484.peg.1834	LL936_09345		ATPase component SCO2324 of energizing module of predicted cobalamin ECF transporter
AWVK01000003	124	44	fig|649758.3.peg.124			PLF_1578_00044952	PGF_02028073	hypothetical protein	57679	57813	-
AWVK01000003	125	95	fig|649758.3.peg.125	HMPREF0495_00131		PLF_1578_00011120	PGF_02007762	Core component SCO2325 of predicted cobalamin ECF transporter	57938	58225	+	bi (<->)	JAGXCC010000051	1989	212	fig|1580.431.peg.1989	KGN14_09775		Core component SCO2325 of predicted cobalamin ECF transporter	0.989	0.443	bi (<->)	JAJHVS010000045	1742	212	fig|1580.479.peg.1742	LL938_09320		Core component SCO2325 of predicted cobalamin ECF transporter	0.989	0.443	bi (<->)	JAGXIY010000045	1870	212	fig|1580.432.peg.1870	KGP41_09965		Core component SCO2325 of predicted cobalamin ECF transporter	0.989	0.443	bi (<->)	JAJHVT010000048	1835	212	fig|1580.484.peg.1835	LL936_09350		Core component SCO2325 of predicted cobalamin ECF transporter
AWVK01000003	126	349	fig|649758.3.peg.126	HMPREF0495_00132		PLF_1578_00006050	PGF_02040951	LPXTG-motif cell wall anchor domain	58240	59289	+	bi (<->)	JAGXCC010000051	1988	370	fig|1580.431.peg.1988	KGN14_09770		LPXTG-motif cell wall anchor domain	0.994	0.941	bi (<->)	JAJHVS010000045	1741	349	fig|1580.479.peg.1741	LL938_09315		LPXTG-motif cell wall anchor domain	0.994	0.997	bi (<->)	JAGXIY010000045	1869	370	fig|1580.432.peg.1869	KGP41_09960		LPXTG-motif cell wall anchor domain	0.994	0.941	bi (<->)	JAJHVT010000048	1836	349	fig|1580.484.peg.1836	LL936_09355		LPXTG-motif cell wall anchor domain
AWVK01000003	127	235	fig|649758.3.peg.127	HMPREF0495_00133		PLF_1578_00014619	PGF_02008978	putative lipoprotein	59315	60022	+	bi (<->)	JAGXCC010000051	1987	235	fig|1580.431.peg.1987	KGN14_09765		putative lipoprotein	0.983	0.996	bi (<->)	JAJHVS010000045	1740	235	fig|1580.479.peg.1740	LL938_09310		putative lipoprotein	0.983	0.996	bi (<->)	JAGXIY010000045	1868	235	fig|1580.432.peg.1868	KGP41_09955		putative lipoprotein	0.983	0.996	bi (<->)	JAJHVT010000048	1837	235	fig|1580.484.peg.1837	LL936_09360		putative lipoprotein
AWVK01000003	128	307	fig|649758.3.peg.128	HMPREF0495_00134		PLF_1578_00016589	PGF_02009945	TonB-dependent receptor	60103	61026	-	bi (<->)	JAGXCC010000051	1986	307	fig|1580.431.peg.1986	KGN14_09760		TonB-dependent receptor	0.977	0.997	bi (<->)	JAJHVS010000045	1739	307	fig|1580.479.peg.1739	LL938_09305		TonB-dependent receptor	0.977	0.997	bi (<->)	JAGXIY010000045	1867	307	fig|1580.432.peg.1867	KGP41_09950		TonB-dependent receptor	0.977	0.997	bi (<->)	JAJHVT010000048	1838	307	fig|1580.484.peg.1838	LL936_09365		TonB-dependent receptor
AWVK01000003	129	88	fig|649758.3.peg.129	HMPREF0495_00135		PLF_1578_00077134	PGF_00037661	Propanediol utilization polyhedral body protein PduN	61304	61570	+	bi (<->)	JAGXCC010000051	1985	88	fig|1580.431.peg.1985	KGN14_09755		Propanediol utilization polyhedral body protein PduN	1	0.989	bi (<->)	JAJHVS010000045	1738	88	fig|1580.479.peg.1738	LL938_09300		Propanediol utilization polyhedral body protein PduN	0.989	0.989	bi (<->)	JAGXIY010000045	1866	88	fig|1580.432.peg.1866	KGP41_09945		Propanediol utilization polyhedral body protein PduN	0.989	0.989	bi (<->)	JAJHVT010000048	1839	88	fig|1580.484.peg.1839	LL936_09370		Propanediol utilization polyhedral body protein PduN
AWVK01000003	130	246	fig|649758.3.peg.130	HMPREF0495_00136		PLF_1578_00014000	PGF_03026223	NADH:flavin oxidoreductase, Old Yellow Enzyme family	61823	62563	+	bi (<->)	JAGXCC010000051	1983	264	fig|1580.431.peg.1983	KGN14_09745		NADH:flavin oxidoreductase, Old Yellow Enzyme family	0.98	0.928	bi (<->)	JAJHVS010000045	1736	251	fig|1580.479.peg.1736	LL938_09290		NADH:flavin oxidoreductase, Old Yellow Enzyme family	0.98	0.976	bi (<->)	JAGXIY010000045	1865	264	fig|1580.432.peg.1865	KGP41_09940		NADH:flavin oxidoreductase, Old Yellow Enzyme family	0.98	0.928	bi (<->)	JAJHVT010000048	1841	251	fig|1580.484.peg.1841	LL936_09380		NADH:flavin oxidoreductase, Old Yellow Enzyme family
AWVK01000003	131	398	fig|649758.3.peg.131	HMPREF0495_00137		PLF_1578_00008644	PGF_04035006	Uncharacterized MFS-type transporter	62746	63942	+	bi (<->)	JAGXCC010000051	1982	398	fig|1580.431.peg.1982	KGN14_09740		Uncharacterized MFS-type transporter	0.992	0.997	bi (<->)	JAJHVS010000045	1735	398	fig|1580.479.peg.1735	LL938_09285		Uncharacterized MFS-type transporter	0.995	0.997	bi (<->)	JAGXIY010000045	1864	398	fig|1580.432.peg.1864	KGP41_09935		Uncharacterized MFS-type transporter	0.995	0.997	bi (<->)	JAJHVT010000048	1842	398	fig|1580.484.peg.1842	LL936_09385		Uncharacterized MFS-type transporter
AWVK01000003	132	394	fig|649758.3.peg.132	HMPREF0495_00138		PLF_1578_00084236	PGF_04035006	Uncharacterized MFS-type transporter	63968	65152	+	uni (->)	JAGXCC010000051	1982	398	fig|1580.431.peg.1982	KGN14_09740		Uncharacterized MFS-type transporter	0.674	0.952	uni (->)	JAJHVS010000045	1735	398	fig|1580.479.peg.1735	LL938_09285		Uncharacterized MFS-type transporter	0.676	0.952	uni (->)	JAGXIY010000045	1864	398	fig|1580.432.peg.1864	KGP41_09935		Uncharacterized MFS-type transporter	0.676	0.952	uni (->)	JAJHVT010000048	1842	398	fig|1580.484.peg.1842	LL936_09385		Uncharacterized MFS-type transporter
AWVK01000003	133	280	fig|649758.3.peg.133	HMPREF0495_00139		PLF_1578_00006251	PGF_00739388	2,5-didehydrogluconate reductase (2-dehydro-D-gluconate-forming) (EC 1.1.1.274)	65212	66054	+	bi (<->)	JAGXCC010000144	557	280	fig|1580.431.peg.557	KGN14_13030		2,5-didehydrogluconate reductase (2-dehydro-D-gluconate-forming) (EC 1.1.1.274)	0.993	0.996	bi (<->)	JAJHVS010000131	426	280	fig|1580.479.peg.426	LL938_12295		2,5-didehydrogluconate reductase (2-dehydro-D-gluconate-forming) (EC 1.1.1.274)	0.993	0.996	bi (<->)	JAGXIY010000130	436	280	fig|1580.432.peg.436	KGP41_12660		2,5-didehydrogluconate reductase (2-dehydro-D-gluconate-forming) (EC 1.1.1.274)	0.993	0.996	bi (<->)	JAJHVT010000145	558	280	fig|1580.484.peg.558	LL936_12985		2,5-didehydrogluconate reductase (2-dehydro-D-gluconate-forming) (EC 1.1.1.274)
AWVK01000003	134	413	fig|649758.3.peg.134	HMPREF0495_00140		PLF_1578_00018213	PGF_08225224	hypothetical protein	66416	67657	+	bi (<->)	JAGXCC010000036	1552	331	fig|1580.431.peg.1552	KGN14_08345		hypothetical protein	0.97	0.997	bi (<->)	JAJHVS010000035	1454	331	fig|1580.479.peg.1454	LL938_08330		hypothetical protein	0.97	0.997	bi (<->)	JAGXIY010000037	1600	331	fig|1580.432.peg.1600	KGP41_09110		hypothetical protein	0.97	0.997	bi (<->)	JAJHVT010000035	1514	331	fig|1580.484.peg.1514	LL936_08120		hypothetical protein
AWVK01000003	135	133	fig|649758.3.peg.135	HMPREF0495_00141		PLF_1578_00158973	PGF_07474123	Transcriptional regulator	68020	68421	+	bi (<->)	JAGXCC010000036	1553	133	fig|1580.431.peg.1553	KGN14_08350		Transcriptional regulator	0.955	0.992	bi (<->)	JAJHVS010000035	1453	133	fig|1580.479.peg.1453	LL938_08325		Transcriptional regulator	0.955	0.992	bi (<->)	JAGXIY010000037	1601	133	fig|1580.432.peg.1601	KGP41_09115		Transcriptional regulator	0.955	0.992	bi (<->)	JAJHVT010000035	1515	133	fig|1580.484.peg.1515	LL936_08125		Transcriptional regulator
AWVK01000003	136	189	fig|649758.3.peg.136	HMPREF0495_00142		PLF_1578_00010715	PGF_10512599	Transcriptional regulator, AcrR family	68855	69424	+	bi (<->)	JAGXCC010000036	1554	189	fig|1580.431.peg.1554	KGN14_08355		Transcriptional regulator, AcrR family	0.995	0.995	bi (<->)	JAJHVS010000035	1452	189	fig|1580.479.peg.1452	LL938_08320		Transcriptional regulator, AcrR family	0.995	0.995	bi (<->)	JAGXIY010000037	1602	189	fig|1580.432.peg.1602	KGP41_09120		Transcriptional regulator, AcrR family	0.995	0.995	bi (<->)	JAJHVT010000035	1516	189	fig|1580.484.peg.1516	LL936_08130		Transcriptional regulator, AcrR family
AWVK01000003	137	142	fig|649758.3.peg.137	HMPREF0495_00143		PLF_1578_00008015	PGF_00057506	Transcriptional regulator, MerR family	69604	70032	+	bi (<->)	JAGXCC010000036	1555	142	fig|1580.431.peg.1555	KGN14_08360		Transcriptional regulator, MerR family	0.972	0.993	bi (<->)	JAJHVS010000035	1451	142	fig|1580.479.peg.1451	LL938_08315		Transcriptional regulator, MerR family	0.972	0.993	bi (<->)	JAGXIY010000037	1603	142	fig|1580.432.peg.1603	KGP41_09125		Transcriptional regulator, MerR family	0.972	0.993	bi (<->)	JAJHVT010000035	1517	142	fig|1580.484.peg.1517	LL936_08135		Transcriptional regulator, MerR family
AWVK01000003	138	140	fig|649758.3.peg.138	HMPREF0495_00144		PLF_1578_00010497	PGF_05406020	4-carboxymuconolactone decarboxylase (EC 4.1.1.44)	70038	70460	+	bi (<->)	JAGXCC010000036	1556	140	fig|1580.431.peg.1556	KGN14_08365		4-carboxymuconolactone decarboxylase (EC 4.1.1.44)	0.986	0.993	bi (<->)	JAJHVS010000035	1450	140	fig|1580.479.peg.1450	LL938_08310		4-carboxymuconolactone decarboxylase (EC 4.1.1.44)	0.986	0.993	bi (<->)	JAGXIY010000037	1604	140	fig|1580.432.peg.1604	KGP41_09130		4-carboxymuconolactone decarboxylase (EC 4.1.1.44)	0.986	0.993	bi (<->)	JAJHVT010000035	1518	140	fig|1580.484.peg.1518	LL936_08140		4-carboxymuconolactone decarboxylase (EC 4.1.1.44)
AWVK01000003	139	106	fig|649758.3.peg.139	HMPREF0495_00145		PLF_1578_00166942	PGF_05406020	4-carboxymuconolactone decarboxylase (EC 4.1.1.44)	70460	70780	+	bi (<->)	JAGXCC010000036	1557	106	fig|1580.431.peg.1557	KGN14_08370		4-carboxymuconolactone decarboxylase (EC 4.1.1.44)	0.972	0.991	bi (<->)	JAJHVS010000035	1449	106	fig|1580.479.peg.1449	LL938_08305		4-carboxymuconolactone decarboxylase (EC 4.1.1.44)	0.972	0.991	bi (<->)	JAGXIY010000037	1605	106	fig|1580.432.peg.1605	KGP41_09135		4-carboxymuconolactone decarboxylase (EC 4.1.1.44)	0.972	0.991	bi (<->)	JAJHVT010000035	1519	106	fig|1580.484.peg.1519	LL936_08145		4-carboxymuconolactone decarboxylase (EC 4.1.1.44)
AWVK01000003	140	374	fig|649758.3.peg.140	HMPREF0495_00146		PLF_1578_00011096	PGF_02007759	Beta-glucanase precursor (EC 3.2.1.73)	70915	72039	+	bi (<->)	JAGXCC010000036	1558	374	fig|1580.431.peg.1558	KGN14_08375		Beta-glucanase precursor (EC 3.2.1.73)	0.971	0.997	bi (<->)	JAJHVS010000035	1448	376	fig|1580.479.peg.1448	LL938_08300		Beta-glucanase precursor (EC 3.2.1.73)	0.971	0.992	bi (<->)	JAGXIY010000037	1606	374	fig|1580.432.peg.1606	KGP41_09140		Beta-glucanase precursor (EC 3.2.1.73)	0.971	0.997	bi (<->)	JAJHVT010000035	1520	374	fig|1580.484.peg.1520	LL936_08150		Beta-glucanase precursor (EC 3.2.1.73)
AWVK01000003	141	316	fig|649758.3.peg.141	HMPREF0495_00147		PLF_1578_00008312	PGF_06257717	Phage lysin, glycosyl hydrolase, family 25	72101	73051	-	bi (<->)	JAGXCC010000036	1559	316	fig|1580.431.peg.1559	KGN14_08380		Phage lysin, glycosyl hydrolase, family 25	0.991	0.997	bi (<->)	JAJHVS010000035	1447	316	fig|1580.479.peg.1447	LL938_08295		Phage lysin, glycosyl hydrolase, family 25	0.991	0.997	bi (<->)	JAGXIY010000037	1607	316	fig|1580.432.peg.1607	KGP41_09145		Phage lysin, glycosyl hydrolase, family 25	0.991	0.997	bi (<->)	JAJHVT010000035	1521	316	fig|1580.484.peg.1521	LL936_08155		Phage lysin, glycosyl hydrolase, family 25
AWVK01000003	142	308	fig|649758.3.peg.142	HMPREF0495_00148		PLF_1578_00013288	PGF_02008456	putative membrane protein	73196	74122	-	bi (<->)	JAGXCC010000036	1560	309	fig|1580.431.peg.1560	KGN14_08385		putative membrane protein	0.99	0.997	bi (<->)	JAJHVS010000035	1446	309	fig|1580.479.peg.1446	LL938_08290		putative membrane protein	0.99	0.997	bi (<->)	JAGXIY010000037	1608	309	fig|1580.432.peg.1608	KGP41_09150		putative membrane protein	0.99	0.997	bi (<->)	JAJHVT010000035	1522	309	fig|1580.484.peg.1522	LL936_08160		putative membrane protein
AWVK01000003	143	186	fig|649758.3.peg.143	HMPREF0495_00149		PLF_1578_00003819	PGF_05357708	DNA-3-methyladenine glycosylase (EC 3.2.2.20)	74346	74906	+	bi (<->)	JAGXCC010000036	1561	186	fig|1580.431.peg.1561	KGN14_08390		DNA-3-methyladenine glycosylase (EC 3.2.2.20)	0.995	0.995	bi (<->)	JAJHVS010000035	1445	186	fig|1580.479.peg.1445	LL938_08285		DNA-3-methyladenine glycosylase (EC 3.2.2.20)	0.995	0.995	bi (<->)	JAGXIY010000037	1609	186	fig|1580.432.peg.1609	KGP41_09155		DNA-3-methyladenine glycosylase (EC 3.2.2.20)	0.995	0.995	bi (<->)	JAJHVT010000035	1523	186	fig|1580.484.peg.1523	LL936_08165		DNA-3-methyladenine glycosylase (EC 3.2.2.20)
AWVK01000003	144	377	fig|649758.3.peg.144	HMPREF0495_00150		PLF_1578_00004939	PGF_09155108	Exonuclease SbcD	74918	76051	+	bi (<->)	JAGXCC010000036	1562	377	fig|1580.431.peg.1562	KGN14_08395		Exonuclease SbcD	0.981	0.997	bi (<->)	JAJHVS010000035	1444	377	fig|1580.479.peg.1444	LL938_08280		Exonuclease SbcD	0.981	0.997	bi (<->)	JAGXIY010000037	1610	377	fig|1580.432.peg.1610	KGP41_09160		Exonuclease SbcD	0.981	0.997	bi (<->)	JAJHVT010000035	1524	377	fig|1580.484.peg.1524	LL936_08170		Exonuclease SbcD
AWVK01000004	145	195	fig|649758.3.peg.145	HMPREF0495_00152		PLF_1578_00004397	PGF_06839522	NAD-dependent, hopanoid-associated epimerase/dehydratase family acting on nucleotide-sugars	47	634	+	bi (<->)	JAGXCC010000001	129	344	fig|1580.431.peg.129	KGN14_00590		NAD-dependent, hopanoid-associated epimerase/dehydratase family acting on nucleotide-sugars	0.949	0.564	bi (<->)	JAJHVS010000001	7	344	fig|1580.479.peg.7	LL938_00030		NAD-dependent, hopanoid-associated epimerase/dehydratase family acting on nucleotide-sugars	0.949	0.564	bi (<->)	JAGXIY010000002	787	345	fig|1580.432.peg.787	KGP41_00790		NAD-dependent, hopanoid-associated epimerase/dehydratase family acting on nucleotide-sugars	0.949	0.562	bi (<->)	JAJHVT010000001	8	344	fig|1580.484.peg.8	LL936_00035		NAD-dependent, hopanoid-associated epimerase/dehydratase family acting on nucleotide-sugars
AWVK01000004	146	147	fig|649758.3.peg.146	HMPREF0495_00153		PLF_1578_00034012	PGF_04152933	N-acetyltransferase ElaA	714	1157	+	bi (<->)	JAGXCC010000001	130	147	fig|1580.431.peg.130	KGN14_00595		N-acetyltransferase ElaA	0.98	0.993	bi (<->)	JAJHVS010000001	6	147	fig|1580.479.peg.6	LL938_00025		N-acetyltransferase ElaA	0.98	0.993	bi (<->)	JAGXIY010000002	786	147	fig|1580.432.peg.786	KGP41_00785		N-acetyltransferase ElaA	0.98	0.993	bi (<->)	JAJHVT010000001	7	147	fig|1580.484.peg.7	LL936_00030		N-acetyltransferase ElaA
AWVK01000004	147	150	fig|649758.3.peg.147	HMPREF0495_00154		PLF_1578_00153695	PGF_01466951	Uncharacterized transcriptional regulator YybA, MarR family	1150	1602	+	bi (<->)	JAGXCC010000001	131	150	fig|1580.431.peg.131	KGN14_00600		Uncharacterized transcriptional regulator YybA, MarR family	1	0.993	bi (<->)	JAJHVS010000001	5	150	fig|1580.479.peg.5	LL938_00020		Uncharacterized transcriptional regulator YybA, MarR family	1	0.993	bi (<->)	JAGXIY010000002	785	150	fig|1580.432.peg.785	KGP41_00780		Uncharacterized transcriptional regulator YybA, MarR family	1	0.993	bi (<->)	JAJHVT010000001	6	150	fig|1580.484.peg.6	LL936_00025		Uncharacterized transcriptional regulator YybA, MarR family
AWVK01000004	148	139	fig|649758.3.peg.148	HMPREF0495_00156		PLF_1578_00013161	PGF_02008383	hypothetical protein	2574	2993	+	bi (<->)	JAGXCC010000085	2620	139	fig|1580.431.peg.2620	KGN14_11760		hypothetical protein	1	0.993	bi (<->)	JAJHVS010000074	2315	139	fig|1580.479.peg.2315	LL938_11115		hypothetical protein	1	0.993	bi (<->)	JAGXIY010000069	2338	139	fig|1580.432.peg.2338	KGP41_11460		hypothetical protein	1	0.993	bi (<->)	JAJHVT010000085	2609	139	fig|1580.484.peg.2609	LL936_11710		hypothetical protein
AWVK01000004	149	210	fig|649758.3.peg.149	HMPREF0495_00157		PLF_1578_00013130	PGF_02008368	hypothetical protein	3033	3665	+	bi (<->)	JAGXCC010000085	2621	210	fig|1580.431.peg.2621	KGN14_11765		hypothetical protein	1	0.995	bi (<->)	JAJHVS010000074	2314	210	fig|1580.479.peg.2314	LL938_11110		hypothetical protein	1	0.995	bi (<->)	JAGXIY010000069	2337	210	fig|1580.432.peg.2337	KGP41_11455		hypothetical protein	1	0.995	bi (<->)	JAJHVT010000085	2608	210	fig|1580.484.peg.2608	LL936_11705		hypothetical protein
AWVK01000004	150	188	fig|649758.3.peg.150	HMPREF0495_00158		PLF_1578_00012057	PGF_01740747	Integral membrane protein	3945	4511	+	bi (<->)	JAGXCC010000085	2622	188	fig|1580.431.peg.2622	KGN14_11770		Integral membrane protein	0.979	0.995	bi (<->)	JAJHVS010000074	2313	188	fig|1580.479.peg.2313	LL938_11105		Integral membrane protein	0.979	0.995	bi (<->)	JAGXIY010000069	2336	188	fig|1580.432.peg.2336	KGP41_11450		Integral membrane protein	0.979	0.995	bi (<->)	JAJHVT010000085	2607	188	fig|1580.484.peg.2607	LL936_11700		Integral membrane protein
AWVK01000004	151	216	fig|649758.3.peg.151	HMPREF0495_00159		PLF_1578_00012810	PGF_00021968	Mn-dependent transcriptional regulator MntR	4529	5179	-	bi (<->)	JAGXCC010000085	2623	216	fig|1580.431.peg.2623	KGN14_11775		Mn-dependent transcriptional regulator MntR	1	0.995	bi (<->)	JAJHVS010000074	2312	216	fig|1580.479.peg.2312	LL938_11100		Mn-dependent transcriptional regulator MntR	1	0.995	bi (<->)	JAGXIY010000069	2335	216	fig|1580.432.peg.2335	KGP41_11445		Mn-dependent transcriptional regulator MntR	1	0.995	bi (<->)	JAJHVT010000085	2606	216	fig|1580.484.peg.2606	LL936_11695		Mn-dependent transcriptional regulator MntR
AWVK01000004	152	145	fig|649758.3.peg.152	HMPREF0495_00160		PLF_1578_00196816	PGF_05947556	Universal stress protein family	5266	5703	-	bi (<->)	JAGXCC010000085	2624	145	fig|1580.431.peg.2624	KGN14_11780		Universal stress protein family	1	0.993	bi (<->)	JAJHVS010000074	2311	145	fig|1580.479.peg.2311	LL938_11095		Universal stress protein family	1	0.993	bi (<->)	JAGXIY010000069	2334	145	fig|1580.432.peg.2334	KGP41_11440		Universal stress protein family	1	0.993	bi (<->)	JAJHVT010000085	2605	145	fig|1580.484.peg.2605	LL936_11690		Universal stress protein family
AWVK01000004	153	524	fig|649758.3.peg.153	HMPREF0495_00161		PLF_1578_00000083	PGF_00905234	Manganese transport protein MntH	6116	7690	+	bi (<->)	JAGXCC010000085	2626	524	fig|1580.431.peg.2626	KGN14_11785		Manganese transport protein MntH	0.998	0.998	bi (<->)	JAJHVS010000074	2309	524	fig|1580.479.peg.2309	LL938_11090		Manganese transport protein MntH	0.998	0.998	bi (<->)	JAGXIY010000069	2332	524	fig|1580.432.peg.2332	KGP41_11435		Manganese transport protein MntH	1	0.998	bi (<->)	JAJHVT010000085	2603	524	fig|1580.484.peg.2603	LL936_11685		Manganese transport protein MntH
AWVK01000004	154	711	fig|649758.3.peg.154	HMPREF0495_00162		PLF_1578_00018617	PGF_00425285	Extracellular protein	8019	10154	+	bi (<->)	JAGXCC010000041	1725	711	fig|1580.431.peg.1725	KGN14_08840		Extracellular protein	0.987	0.999	bi (<->)	JAJHVS010000050	1889	711	fig|1580.479.peg.1889	LL938_09730		Extracellular protein	0.987	0.999	bi (<->)	JAGXIY010000003	1292	689	fig|1580.432.peg.1292	KGP41_01375		Extracellular protein	0.958	0.999	bi (<->)	JAJHVT010000040	1686	711	fig|1580.484.peg.1686	LL936_08615		Extracellular protein
AWVK01000004	155	328	fig|649758.3.peg.155	HMPREF0495_00163		PLF_1578_00000201	PGF_00006931	GMP reductase (EC 1.7.1.7)	10216	11202	-	bi (<->)	JAGXCC010000041	1726	328	fig|1580.431.peg.1726	KGN14_08845		GMP reductase (EC 1.7.1.7)	0.997	0.997	bi (<->)	JAJHVS010000050	1890	328	fig|1580.479.peg.1890	LL938_09735		GMP reductase (EC 1.7.1.7)	0.997	0.997	bi (<->)	JAGXIY010000003	1293	328	fig|1580.432.peg.1293	KGP41_01380		GMP reductase (EC 1.7.1.7)	0.997	0.997	bi (<->)	JAJHVT010000040	1687	328	fig|1580.484.peg.1687	LL936_08620		GMP reductase (EC 1.7.1.7)
AWVK01000004	156	428	fig|649758.3.peg.156	HMPREF0495_00164		PLF_1578_00002329	PGF_06935032	Adenylosuccinate synthetase (EC 6.3.4.4)	11227	12513	-	bi (<->)	JAGXCC010000041	1727	428	fig|1580.431.peg.1727	KGN14_08850		Adenylosuccinate synthetase (EC 6.3.4.4)	1	0.998	bi (<->)	JAJHVS010000050	1891	428	fig|1580.479.peg.1891	LL938_09740		Adenylosuccinate synthetase (EC 6.3.4.4)	1	0.998	bi (<->)	JAGXIY010000003	1294	428	fig|1580.432.peg.1294	KGP41_01385		Adenylosuccinate synthetase (EC 6.3.4.4)	1	0.998	bi (<->)	JAJHVT010000040	1688	428	fig|1580.484.peg.1688	LL936_08625		Adenylosuccinate synthetase (EC 6.3.4.4)
AWVK01000004	157	432	fig|649758.3.peg.157	HMPREF0495_00165		PLF_1578_00079106	PGF_01054379	Adenylosuccinate lyase (EC 4.3.2.2) @ SAICAR lyase (EC 4.3.2.2)	12787	14085	+	bi (<->)	JAGXCC010000041	1728	432	fig|1580.431.peg.1728	KGN14_08855	purB	Adenylosuccinate lyase (EC 4.3.2.2) @ SAICAR lyase (EC 4.3.2.2)	0.988	0.998	bi (<->)	JAJHVS010000050	1892	432	fig|1580.479.peg.1892	LL938_09745	purB	Adenylosuccinate lyase (EC 4.3.2.2) @ SAICAR lyase (EC 4.3.2.2)	0.988	0.998	bi (<->)	JAGXIY010000003	1295	432	fig|1580.432.peg.1295	KGP41_01390	purB	Adenylosuccinate lyase (EC 4.3.2.2) @ SAICAR lyase (EC 4.3.2.2)	0.988	0.998	bi (<->)	JAJHVT010000040	1689	432	fig|1580.484.peg.1689	LL936_08630	purB	Adenylosuccinate lyase (EC 4.3.2.2) @ SAICAR lyase (EC 4.3.2.2)
AWVK01000005	158	168	fig|649758.3.peg.158	HMPREF0495_00168		PLF_1578_00020834	PGF_02012035	hypothetical protein	1689	2195	-
AWVK01000005	159	461	fig|649758.3.peg.159	HMPREF0495_00169		PLF_1578_00013280	PGF_00399733	hypothetical protein formerly called flagellar hook-length control protein FliK	2413	3798	-	bi (<->)	JAGXCC010000136	483	453	fig|1580.431.peg.483	KGN14_12930		hypothetical protein formerly called flagellar hook-length control protein FliK	0.472	0.969	bi (<->)	JAJHVS010000125	372	453	fig|1580.479.peg.372	LL938_12235		hypothetical protein formerly called flagellar hook-length control protein FliK	0.472	0.969	bi (<->)	JAGXIY010000121	369	453	fig|1580.432.peg.369	KGP41_12565		hypothetical protein formerly called flagellar hook-length control protein FliK	0.472	0.969	bi (<->)	JAJHVT010000136	481	453	fig|1580.484.peg.481	LL936_12880		hypothetical protein formerly called flagellar hook-length control protein FliK
AWVK01000005	160	483	fig|649758.3.peg.160	HMPREF0495_00170		PLF_1578_00008448	PGF_00399733	hypothetical protein formerly called flagellar hook-length control protein FliK	4143	5594	-	uni (->)	JAGXCC010000011	249	483	fig|1580.431.peg.249	KGN14_03610		hypothetical protein formerly called flagellar hook-length control protein FliK	0.554	0.449	bi (<->)	JAJHVS010000058	2000	473	fig|1580.479.peg.2000	LL938_10335		hypothetical protein formerly called flagellar hook-length control protein FliK	0.642	0.981	uni (->)	JAGXIY010000011	232	480	fig|1580.432.peg.232	KGP41_04240		hypothetical protein formerly called flagellar hook-length control protein FliK	0.561	0.446	uni (->)	JAJHVT010000011	298	483	fig|1580.484.peg.298	LL936_03860		hypothetical protein formerly called flagellar hook-length control protein FliK
AWVK01000005	161	405	fig|649758.3.peg.161	HMPREF0495_00171		PLF_1578_00011809	PGF_08861326	Aspartate aminotransferase (AspB-4) (EC 2.6.1.1)	6118	7335	-	bi (<->)	JAGXCC010000011	250	415	fig|1580.431.peg.250	KGN14_03615		Aspartate aminotransferase (AspB-4) (EC 2.6.1.1)	0.968	0.973	bi (<->)	JAJHVS010000012	355	405	fig|1580.479.peg.355	LL938_04200		Aspartate aminotransferase (AspB-4) (EC 2.6.1.1)	0.968	0.998	bi (<->)	JAGXIY010000011	233	415	fig|1580.432.peg.233	KGP41_04245		Aspartate aminotransferase (AspB-4) (EC 2.6.1.1)	0.968	0.973	bi (<->)	JAJHVT010000011	297	405	fig|1580.484.peg.297	LL936_03855		Aspartate aminotransferase (AspB-4) (EC 2.6.1.1)
AWVK01000005	162	302	fig|649758.3.peg.162	HMPREF0495_00172		PLF_1578_00008643	PGF_07987589	Transcriptional regulator, LysR family	7561	8469	+	bi (<->)	JAGXCC010000011	251	302	fig|1580.431.peg.251	KGN14_03620		Transcriptional regulator, LysR family	1	0.997	bi (<->)	JAJHVS010000012	354	302	fig|1580.479.peg.354	LL938_04195		Transcriptional regulator, LysR family	1	0.997	bi (<->)	JAGXIY010000011	234	302	fig|1580.432.peg.234	KGP41_04250		Transcriptional regulator, LysR family	1	0.997	bi (<->)	JAJHVT010000011	296	302	fig|1580.484.peg.296	LL936_03850		Transcriptional regulator, LysR family
AWVK01000005	163	78	fig|649758.3.peg.163	HMPREF0495_00173		PLF_1578_00013178	PGF_02008387	hypothetical protein	8590	8826	-	bi (<->)	JAGXCC010000011	252	78	fig|1580.431.peg.252	KGN14_03625		hypothetical protein	0.974	0.987	bi (<->)	JAJHVS010000012	353	78	fig|1580.479.peg.353	LL938_04190		hypothetical protein	0.974	0.987	bi (<->)	JAGXIY010000011	235	78	fig|1580.432.peg.235	KGP41_04255		hypothetical protein	0.974	0.987	bi (<->)	JAJHVT010000011	295	78	fig|1580.484.peg.295	LL936_03845		hypothetical protein
AWVK01000005	164	64	fig|649758.3.peg.164	HMPREF0495_00174		PLF_1578_00014464	PGF_02008886	hypothetical protein	8847	9041	-	bi (<->)	JAGXCC010000011	253	64	fig|1580.431.peg.253	KGN14_03630		hypothetical protein	0.984	0.984											bi (<->)	JAGXIY010000011	236	64	fig|1580.432.peg.236	KGP41_04260		hypothetical protein	0.984	0.984	bi (<->)	JAJHVT010000011	294	64	fig|1580.484.peg.294	LL936_03840		hypothetical protein
AWVK01000005	165	184	fig|649758.3.peg.165	HMPREF0495_00175		PLF_1578_00013155	PGF_02008380	hypothetical protein	9146	9700	-	bi (<->)	JAGXCC010000011	254	184	fig|1580.431.peg.254	KGN14_03635		hypothetical protein	0.984	0.995	bi (<->)	JAJHVS010000012	352	184	fig|1580.479.peg.352	LL938_04185		hypothetical protein	0.984	0.995	bi (<->)	JAGXIY010000011	237	184	fig|1580.432.peg.237	KGP41_04265		hypothetical protein	0.984	0.995	bi (<->)	JAJHVT010000011	293	184	fig|1580.484.peg.293	LL936_03835		hypothetical protein
AWVK01000005	166	49	fig|649758.3.peg.166	HMPREF0495_00176		PLF_1578_00026742	PGF_02015239	hypothetical protein	9732	9881	+
AWVK01000005	167	368	fig|649758.3.peg.167	HMPREF0495_00177		PLF_1578_00011147	PGF_00425288	Extracellular protein	10016	11122	+	bi (<->)	JAGXCC010000011	256	368	fig|1580.431.peg.256	KGN14_03640		Extracellular protein	0.97	0.997	bi (<->)	JAJHVS010000012	350	368	fig|1580.479.peg.350	LL938_04180		Extracellular protein	0.97	0.997	bi (<->)	JAGXIY010000011	239	368	fig|1580.432.peg.239	KGP41_04270		Extracellular protein	0.97	0.997	bi (<->)	JAJHVT010000011	291	368	fig|1580.484.peg.291	LL936_03830		Extracellular protein
AWVK01000006	168	165	fig|649758.3.peg.168	HMPREF0495_00178		PLF_1578_00003295	PGF_00426877	LSU ribosomal maturation GTPase RbgA (B. subtilis YlqF)	51	548	+	bi (<->)	JAGXCC010000080	2574	286	fig|1580.431.peg.2574	KGN14_11555	ylqF	LSU ribosomal maturation GTPase RbgA (B. subtilis YlqF)	0.994	0.573	bi (<->)	JAJHVS010000034	1422	286	fig|1580.479.peg.1422	LL938_08170	ylqF	LSU ribosomal maturation GTPase RbgA (B. subtilis YlqF)	0.994	0.573	bi (<->)	JAGXIY010000036	1585	286	fig|1580.432.peg.1585	KGP41_09040	ylqF	LSU ribosomal maturation GTPase RbgA (B. subtilis YlqF)	0.994	0.573	bi (<->)	JAJHVT010000082	2582	286	fig|1580.484.peg.2582	LL936_11585	ylqF	LSU ribosomal maturation GTPase RbgA (B. subtilis YlqF)
AWVK01000006	169	257	fig|649758.3.peg.169	HMPREF0495_00179		PLF_1578_00076068	PGF_00048556	Ribonuclease HII (EC 3.1.26.4)	541	1314	+	bi (<->)	JAGXCC010000080	2575	257	fig|1580.431.peg.2575	KGN14_11560		Ribonuclease HII (EC 3.1.26.4)	0.981	0.996	bi (<->)	JAJHVS010000034	1423	257	fig|1580.479.peg.1423	LL938_08175		Ribonuclease HII (EC 3.1.26.4)	0.984	0.996	bi (<->)	JAGXIY010000036	1586	257	fig|1580.432.peg.1586	KGP41_09045		Ribonuclease HII (EC 3.1.26.4)	0.984	0.996	bi (<->)	JAJHVT010000082	2583	257	fig|1580.484.peg.2583	LL936_11590		Ribonuclease HII (EC 3.1.26.4)
AWVK01000006	170	296	fig|649758.3.peg.170	HMPREF0495_00180		PLF_1578_00003672	PGF_09432500	Rossmann fold nucleotide-binding protein Smf possibly involved in DNA uptake	1354	2244	+	bi (<->)	JAGXCC010000080	2576	169	fig|1580.431.peg.2576			Rossmann fold nucleotide-binding protein Smf possibly involved in DNA uptake	0.982	0.994	bi (<->)	JAJHVS010000034	1424	296	fig|1580.479.peg.1424	LL938_08180	dprA	Rossmann fold nucleotide-binding protein Smf possibly involved in DNA uptake	0.983	0.997	bi (<->)	JAGXIY010000036	1587	296	fig|1580.432.peg.1587	KGP41_09050	dprA	Rossmann fold nucleotide-binding protein Smf possibly involved in DNA uptake	0.983	0.997	bi (<->)	JAJHVT010000082	2584	168	fig|1580.484.peg.2584			Rossmann fold nucleotide-binding protein Smf possibly involved in DNA uptake
AWVK01000006	171	703	fig|649758.3.peg.171	HMPREF0495_00181		PLF_1578_00000023	PGF_10300474	DNA topoisomerase I (EC 5.99.1.2)	2379	4490	+	bi (<->)	JAGXCC010000056	2072	703	fig|1580.431.peg.2072	KGN14_10155	topA	DNA topoisomerase I (EC 5.99.1.2)	1	0.999	bi (<->)	JAJHVS010000034	1425	703	fig|1580.479.peg.1425	LL938_08185	topA	DNA topoisomerase I (EC 5.99.1.2)	1	0.999	bi (<->)	JAGXIY010000036	1588	703	fig|1580.432.peg.1588	KGP41_09055	topA	DNA topoisomerase I (EC 5.99.1.2)	1	0.999	bi (<->)	JAJHVT010000055	2030	703	fig|1580.484.peg.2030	LL936_09925	topA	DNA topoisomerase I (EC 5.99.1.2)
AWVK01000006	172	311	fig|649758.3.peg.172	HMPREF0495_00182		PLF_1578_00012091	PGF_04835795	Site-specific tyrosine recombinase XerC	4655	5590	+	bi (<->)	JAGXCC010000056	2073	311	fig|1580.431.peg.2073	KGN14_10160	xerC	Site-specific tyrosine recombinase XerC	1	0.997	bi (<->)	JAJHVS010000034	1426	311	fig|1580.479.peg.1426	LL938_08190	xerC	Site-specific tyrosine recombinase XerC	1	0.997	bi (<->)	JAGXIY010000036	1589	311	fig|1580.432.peg.1589	KGP41_09060	xerC	Site-specific tyrosine recombinase XerC	1	0.997	bi (<->)	JAJHVT010000055	2031	311	fig|1580.484.peg.2031	LL936_09930	xerC	Site-specific tyrosine recombinase XerC
AWVK01000006	173	180	fig|649758.3.peg.173	HMPREF0495_00183		PLF_1578_00002840	PGF_00019428	ATP-dependent protease subunit HslV (EC 3.4.25.2)	5594	6136	+	bi (<->)	JAGXCC010000056	2074	180	fig|1580.431.peg.2074	KGN14_10165	hslV	ATP-dependent protease subunit HslV (EC 3.4.25.2)	0.994	0.994	bi (<->)	JAJHVS010000034	1427	180	fig|1580.479.peg.1427	LL938_08195	hslV	ATP-dependent protease subunit HslV (EC 3.4.25.2)	0.994	0.994	bi (<->)	JAGXIY010000036	1590	180	fig|1580.432.peg.1590	KGP41_09065	hslV	ATP-dependent protease subunit HslV (EC 3.4.25.2)	0.994	0.994	bi (<->)	JAJHVT010000055	2032	180	fig|1580.484.peg.2032	LL936_09935	hslV	ATP-dependent protease subunit HslV (EC 3.4.25.2)
AWVK01000006	174	476	fig|649758.3.peg.174	HMPREF0495_00184		PLF_1578_00000077	PGF_00019038	ATP-dependent hsl protease ATP-binding subunit HslU	6136	7566	+	bi (<->)	JAGXCC010000056	2075	476	fig|1580.431.peg.2075	KGN14_10170	hslU	ATP-dependent hsl protease ATP-binding subunit HslU	0.998	0.998	bi (<->)	JAJHVS010000034	1428	476	fig|1580.479.peg.1428	LL938_08200	hslU	ATP-dependent hsl protease ATP-binding subunit HslU	0.998	0.998	bi (<->)	JAGXIY010000036	1591	476	fig|1580.432.peg.1591	KGP41_09070	hslU	ATP-dependent hsl protease ATP-binding subunit HslU	0.998	0.998	bi (<->)	JAJHVT010000055	2033	476	fig|1580.484.peg.2033	LL936_09940	hslU	ATP-dependent hsl protease ATP-binding subunit HslU
AWVK01000006	175	290	fig|649758.3.peg.175	HMPREF0495_00185		PLF_1578_00009442	PGF_01674675	LacX protein, plasmid	7664	8536	+	bi (<->)	JAGXCC010000056	2076	290	fig|1580.431.peg.2076	KGN14_10175		LacX protein, plasmid	0.993	0.997	bi (<->)	JAJHVS010000034	1429	290	fig|1580.479.peg.1429	LL938_08205		LacX protein, plasmid	0.993	0.997	bi (<->)	JAGXIY010000036	1592	290	fig|1580.432.peg.1592	KGP41_09075		LacX protein, plasmid	0.99	0.997	bi (<->)	JAJHVT010000055	2034	290	fig|1580.484.peg.2034	LL936_09945		LacX protein, plasmid
AWVK01000006	176	207	fig|649758.3.peg.176	HMPREF0495_00186		PLF_1578_00005593	PGF_01323228	Acyl-phosphate:glycerol-3-phosphate O-acyltransferase PlsY (EC 2.3.1.n3)	8590	9213	-	bi (<->)	JAGXCC010000056	2077	207	fig|1580.431.peg.2077	KGN14_10180		Acyl-phosphate:glycerol-3-phosphate O-acyltransferase PlsY (EC 2.3.1.n3)	0.986	0.995	bi (<->)	JAJHVS010000034	1430	207	fig|1580.479.peg.1430	LL938_08210	plsY	Acyl-phosphate:glycerol-3-phosphate O-acyltransferase PlsY (EC 2.3.1.n3)	0.986	0.995	bi (<->)	JAGXIY010000036	1593	207	fig|1580.432.peg.1593	KGP41_09080		Acyl-phosphate:glycerol-3-phosphate O-acyltransferase PlsY (EC 2.3.1.n3)	0.986	0.995	bi (<->)	JAJHVT010000055	2035	207	fig|1580.484.peg.2035	LL936_09950	plsY	Acyl-phosphate:glycerol-3-phosphate O-acyltransferase PlsY (EC 2.3.1.n3)
AWVK01000006	177	655	fig|649758.3.peg.177	HMPREF0495_00187		PLF_1578_00167227	PGF_06005188	DNA topoisomerase IV subunit B (EC 5.99.1.3)	9474	11441	+	bi (<->)	JAGXCC010000056	2078	655	fig|1580.431.peg.2078	KGN14_10185	parE	DNA topoisomerase IV subunit B (EC 5.99.1.3)	0.998	0.998	bi (<->)	JAJHVS010000034	1431	655	fig|1580.479.peg.1431	LL938_08215	parE	DNA topoisomerase IV subunit B (EC 5.99.1.3)	0.998	0.998	bi (<->)	JAGXIY010000036	1594	655	fig|1580.432.peg.1594	KGP41_09085	parE	DNA topoisomerase IV subunit B (EC 5.99.1.3)	0.998	0.998	bi (<->)	JAJHVT010000055	2036	655	fig|1580.484.peg.2036	LL936_09955	parE	DNA topoisomerase IV subunit B (EC 5.99.1.3)
AWVK01000006	178	815	fig|649758.3.peg.178	HMPREF0495_00188		PLF_1578_00166456	PGF_00057270	DNA topoisomerase IV subunit A (EC 5.99.1.3)	11464	13911	+	bi (<->)	JAGXCC010000056	2079	815	fig|1580.431.peg.2079	KGN14_10190	parC	DNA topoisomerase IV subunit A (EC 5.99.1.3)	0.984	0.999	bi (<->)	JAJHVS010000034	1432	815	fig|1580.479.peg.1432	LL938_08220	parC	DNA topoisomerase IV subunit A (EC 5.99.1.3)	0.984	0.999	bi (<->)	JAGXIY010000036	1595	815	fig|1580.432.peg.1595	KGP41_09090	parC	DNA topoisomerase IV subunit A (EC 5.99.1.3)	0.984	0.999	bi (<->)	JAJHVT010000055	2037	815	fig|1580.484.peg.2037	LL936_09960	parC	DNA topoisomerase IV subunit A (EC 5.99.1.3)
AWVK01000006	179	321	fig|649758.3.peg.179	HMPREF0495_00189		PLF_1578_00002539	PGF_00821776	Transcriptional regulator, LysR family	14046	15011	+	bi (<->)	JAGXCC010000056	2080	321	fig|1580.431.peg.2080	KGN14_10195		Transcriptional regulator, LysR family	1	0.997	bi (<->)	JAJHVS010000034	1433	321	fig|1580.479.peg.1433	LL938_08225		Transcriptional regulator, LysR family	1	0.997	bi (<->)	JAGXIY010000036	1596	321	fig|1580.432.peg.1596	KGP41_09095		Transcriptional regulator, LysR family	1	0.997	bi (<->)	JAJHVT010000055	2038	321	fig|1580.484.peg.2038	LL936_09965		Transcriptional regulator, LysR family
AWVK01000006	180	309	fig|649758.3.peg.180	HMPREF0495_00190		PLF_1578_00010605	PGF_00019248	Manganese-dependent inorganic pyrophosphatase (EC 3.6.1.1)	15040	15969	+	bi (<->)	JAGXCC010000056	2081	309	fig|1580.431.peg.2081	KGN14_10200		Manganese-dependent inorganic pyrophosphatase (EC 3.6.1.1)	1	0.997	bi (<->)	JAJHVS010000034	1434	309	fig|1580.479.peg.1434	LL938_08230		Manganese-dependent inorganic pyrophosphatase (EC 3.6.1.1)	1	0.997	bi (<->)	JAGXIY010000036	1597	309	fig|1580.432.peg.1597	KGP41_09100		Manganese-dependent inorganic pyrophosphatase (EC 3.6.1.1)	0.997	0.997	bi (<->)	JAJHVT010000055	2039	309	fig|1580.484.peg.2039	LL936_09970		Manganese-dependent inorganic pyrophosphatase (EC 3.6.1.1)
AWVK01000006	181	191	fig|649758.3.peg.181	HMPREF0495_00191		PLF_1578_00010867	PGF_00406172	putative Zn-dependent protease	16117	16692	+	bi (<->)	JAGXCC010000056	2082	191	fig|1580.431.peg.2082	KGN14_10205		putative Zn-dependent protease	1	0.995	bi (<->)	JAJHVS010000034	1435	191	fig|1580.479.peg.1435	LL938_08235		putative Zn-dependent protease	1	0.995	bi (<->)	JAGXIY010000036	1598	191	fig|1580.432.peg.1598	KGP41_09105		putative Zn-dependent protease	1	0.995	bi (<->)	JAJHVT010000055	2040	191	fig|1580.484.peg.2040	LL936_09975		putative Zn-dependent protease
AWVK01000006	182	147	fig|649758.3.peg.182	HMPREF0495_00192		PLF_1578_00079879	PGF_06594013	Peptide-methionine (R)-S-oxide reductase MsrB (EC 1.8.4.12)	16846	17289	+	bi (<->)	JAGXCC010000094	2754	147	fig|1580.431.peg.2754	KGN14_12080	msrB	Peptide-methionine (R)-S-oxide reductase MsrB (EC 1.8.4.12)	0.986	0.993	bi (<->)	JAJHVS010000079	2353	147	fig|1580.479.peg.2353	LL938_11310	msrB	Peptide-methionine (R)-S-oxide reductase MsrB (EC 1.8.4.12)	0.986	0.993	bi (<->)	JAGXIY010000078	2471	147	fig|1580.432.peg.2471	KGP41_11765	msrB	Peptide-methionine (R)-S-oxide reductase MsrB (EC 1.8.4.12)	0.986	0.993	bi (<->)	JAJHVT010000094	2737	147	fig|1580.484.peg.2737	LL936_12005	msrB	Peptide-methionine (R)-S-oxide reductase MsrB (EC 1.8.4.12)
AWVK01000006	183	177	fig|649758.3.peg.183	HMPREF0495_00193		PLF_1578_00016499	PGF_05083865	Peptide-methionine (S)-S-oxide reductase MsrA (EC 1.8.4.11)	17317	17850	+	bi (<->)	JAGXCC010000094	2753	177	fig|1580.431.peg.2753	KGN14_12075	msrA	Peptide-methionine (S)-S-oxide reductase MsrA (EC 1.8.4.11)	0.994	0.994	bi (<->)	JAJHVS010000079	2352	177	fig|1580.479.peg.2352	LL938_11305	msrA	Peptide-methionine (S)-S-oxide reductase MsrA (EC 1.8.4.11)	0.994	0.994	bi (<->)	JAGXIY010000078	2470	177	fig|1580.432.peg.2470	KGP41_11760	msrA	Peptide-methionine (S)-S-oxide reductase MsrA (EC 1.8.4.11)	0.994	0.994	bi (<->)	JAJHVT010000094	2738	177	fig|1580.484.peg.2738	LL936_12010	msrA	Peptide-methionine (S)-S-oxide reductase MsrA (EC 1.8.4.11)
AWVK01000006	184	146	fig|649758.3.peg.184	HMPREF0495_00194		PLF_1578_00012030	PGF_02008020	Phosphohydrolase (MutT/nudix family protein)	17866	18306	+	bi (<->)	JAGXCC010000094	2752	146	fig|1580.431.peg.2752	KGN14_12070		Phosphohydrolase (MutT/nudix family protein)	0.993	0.993	bi (<->)	JAJHVS010000079	2351	146	fig|1580.479.peg.2351	LL938_11300		Phosphohydrolase (MutT/nudix family protein)	0.993	0.993	bi (<->)	JAGXIY010000078	2469	146	fig|1580.432.peg.2469	KGP41_11755		Phosphohydrolase (MutT/nudix family protein)	0.993	0.993	bi (<->)	JAJHVT010000094	2739	146	fig|1580.484.peg.2739	LL936_12015		Phosphohydrolase (MutT/nudix family protein)
AWVK01000006	185	354	fig|649758.3.peg.185	HMPREF0495_00195		PLF_1578_00081161	PGF_12706569	Integrase	19166	20230	+	bi (<->)	JAGXCC010000094	2751	354	fig|1580.431.peg.2751	KGN14_12065	xerS	Integrase	0.994	0.997	bi (<->)	JAJHVS010000079	2350	354	fig|1580.479.peg.2350	LL938_11295	xerS	Integrase	0.994	0.997	bi (<->)	JAGXIY010000078	2468	354	fig|1580.432.peg.2468	KGP41_11750	xerS	Integrase	0.994	0.997	bi (<->)	JAJHVT010000094	2740	354	fig|1580.484.peg.2740	LL936_12020	xerS	Integrase
AWVK01000006	186	56	fig|649758.3.peg.186	HMPREF0495_00196		PLF_1578_00165990	PGF_02010664	hypothetical protein	20305	20475	-
AWVK01000006	187	424	fig|649758.3.peg.187	HMPREF0495_00197		PLF_1578_00008405	PGF_00080491	hypothetical protein	21017	22291	+
AWVK01000006	188	144	fig|649758.3.peg.188	HMPREF0495_00198		PLF_1578_00019119	PGF_00138343	hypothetical protein	22557	22991	-
AWVK01000006	189	163	fig|649758.3.peg.189	HMPREF0495_00199		PLF_1578_00108692	PGF_03110833	hypothetical protein	23046	23537	-	uni (->)	JAGXCC010000001	104	169	fig|1580.431.peg.104	KGN14_00475		Phospholipid-binding protein YxkA	0.405	0.988	uni (->)	JAJHVS010000001	32	169	fig|1580.479.peg.32	LL938_00145		Phospholipid-binding protein YxkA	0.405	0.988	uni (->)	JAGXIY010000002	812	169	fig|1580.432.peg.812	KGP41_00905		Phospholipid-binding protein YxkA	0.405	0.988	uni (->)	JAJHVT010000001	33	169	fig|1580.484.peg.33	LL936_00150		Phospholipid-binding protein YxkA
AWVK01000006	190	212	fig|649758.3.peg.190	HMPREF0495_00200		PLF_1578_00197532	PGF_08225224	hypothetical protein	23552	24190	-	uni (->)	JAGXCC010000033	1478	213	fig|1580.431.peg.1478	KGN14_07975		Putative oxidoreductase	0.463	0.995	uni (->)	JAJHVS010000032	1375	213	fig|1580.479.peg.1375	LL938_07935		Putative oxidoreductase	0.463	0.995	uni (->)	JAGXIY010000034	1529	213	fig|1580.432.peg.1529	KGP41_08765		Putative oxidoreductase	0.463	0.995	uni (->)	JAJHVT010000032	1449	213	fig|1580.484.peg.1449	LL936_07790		Putative oxidoreductase
AWVK01000006	191	247	fig|649758.3.peg.191	HMPREF0495_00201		PLF_1578_00178471	PGF_10532194	Oxidoreductase, short-chain dehydrogenase/reductase family	24208	24951	-	uni (->)	JAGXCC010000039	1619	242	fig|1580.431.peg.1619	KGN14_08670		Oxidoreductase, short-chain dehydrogenase/reductase family	0.361	0.979	uni (->)	JAJHVS010000040	1624	242	fig|1580.479.peg.1624	LL938_08790		Oxidoreductase, short-chain dehydrogenase/reductase family	0.361	0.979	uni (->)	JAGXIY010000040	1754	242	fig|1580.432.peg.1754	KGP41_09455		Oxidoreductase, short-chain dehydrogenase/reductase family	0.361	0.979	uni (->)	JAJHVT010000038	1589	242	fig|1580.484.peg.1589	LL936_08475		Oxidoreductase, short-chain dehydrogenase/reductase family
AWVK01000006	192	301	fig|649758.3.peg.192	HMPREF0495_00202		PLF_1578_00041259	PGF_00238200	hypothetical protein	25164	26069	+	uni (->)	JAGXCC010000035	1538	285	fig|1580.431.peg.1538	KGN14_08280		Transcriptional regulator, LysR family	0.296	0.547	uni (->)	JAJHVS010000026	1107	285	fig|1580.479.peg.1107	LL938_07065		Transcriptional regulator, LysR family	0.296	0.547	uni (->)	JAGXIY010000028	1249	285	fig|1580.432.peg.1249	KGP41_08000		Transcriptional regulator, LysR family	0.296	0.547	uni (->)	JAJHVT010000034	1500	285	fig|1580.484.peg.1500	LL936_08050		Transcriptional regulator, LysR family
AWVK01000006	193	310	fig|649758.3.peg.193	HMPREF0495_00203		PLF_1578_00020201	PGF_07987589	Transcriptional regulator, LysR family	26134	27066	-	uni (->)	JAGXCC010000035	1538	285	fig|1580.431.peg.1538	KGN14_08280		Transcriptional regulator, LysR family	0.3	0.684	uni (->)	JAJHVS010000026	1107	285	fig|1580.479.peg.1107	LL938_07065		Transcriptional regulator, LysR family	0.3	0.684	uni (->)	JAGXIY010000028	1249	285	fig|1580.432.peg.1249	KGP41_08000		Transcriptional regulator, LysR family	0.3	0.684	uni (->)	JAJHVT010000034	1500	285	fig|1580.484.peg.1500	LL936_08050		Transcriptional regulator, LysR family
AWVK01000006	194	265	fig|649758.3.peg.194	HMPREF0495_00204		PLF_1578_00178000	PGF_10532194	Oxidoreductase, short-chain dehydrogenase/reductase family	27133	27930	-	uni (->)	JAGXCC010000039	1619	242	fig|1580.431.peg.1619	KGN14_08670		Oxidoreductase, short-chain dehydrogenase/reductase family	0.346	0.979	uni (->)	JAJHVS010000040	1624	242	fig|1580.479.peg.1624	LL938_08790		Oxidoreductase, short-chain dehydrogenase/reductase family	0.346	0.979	uni (->)	JAGXIY010000040	1754	242	fig|1580.432.peg.1754	KGP41_09455		Oxidoreductase, short-chain dehydrogenase/reductase family	0.346	0.979	uni (->)	JAJHVT010000038	1589	242	fig|1580.484.peg.1589	LL936_08475		Oxidoreductase, short-chain dehydrogenase/reductase family
AWVK01000006	195	322	fig|649758.3.peg.195	HMPREF0495_00206		PLF_1578_00182656	PGF_02144857	hypothetical protein	28356	29324	-
AWVK01000006	196	270	fig|649758.3.peg.196	HMPREF0495_00207		PLF_1578_00004982	PGF_00677052	Short-chain dehydrogenase	29350	30162	-	uni (->)	JAGXCC010000011	265	278	fig|1580.431.peg.265	KGN14_03680		Short-chain dehydrogenase/reductase SDR precursor	0.445	0.932	uni (->)	JAJHVS010000012	341	278	fig|1580.479.peg.341	LL938_04140		Short-chain dehydrogenase/reductase SDR precursor	0.445	0.932	uni (->)	JAGXIY010000011	248	278	fig|1580.432.peg.248	KGP41_04310		Short-chain dehydrogenase/reductase SDR precursor	0.445	0.932	uni (->)	JAJHVT010000011	282	278	fig|1580.484.peg.282	LL936_03790		Short-chain dehydrogenase/reductase SDR precursor
AWVK01000006	197	236	fig|649758.3.peg.197	HMPREF0495_00208		PLF_1578_00013133	PGF_00393885	hypothetical protein	30288	30998	-	bi (<->)	JAGXCC010000094	2749	236	fig|1580.431.peg.2749	KGN14_12055		hypothetical protein	0.894	0.996	bi (<->)	JAJHVS010000079	2348	236	fig|1580.479.peg.2348	LL938_11285		hypothetical protein	0.894	0.996	bi (<->)	JAGXIY010000078	2466	236	fig|1580.432.peg.2466	KGP41_11740		hypothetical protein	0.894	0.996	bi (<->)	JAJHVT010000094	2742	236	fig|1580.484.peg.2742	LL936_12030		hypothetical protein
AWVK01000006	198	189	fig|649758.3.peg.198	HMPREF0495_00209		PLF_1578_00019419	PGF_02011267	hypothetical protein	31087	31656	-	uni (->)	JAGXCC010000036	1554	189	fig|1580.431.peg.1554	KGN14_08355		Transcriptional regulator, AcrR family	0.271	0.963	uni (->)	JAJHVS010000035	1452	189	fig|1580.479.peg.1452	LL938_08320		Transcriptional regulator, AcrR family	0.271	0.963	uni (->)	JAGXIY010000037	1602	189	fig|1580.432.peg.1602	KGP41_09120		Transcriptional regulator, AcrR family	0.271	0.963	uni (->)	JAJHVT010000035	1516	189	fig|1580.484.peg.1516	LL936_08130		Transcriptional regulator, AcrR family
AWVK01000006	199	181	fig|649758.3.peg.199	HMPREF0495_00210		PLF_1578_00018821	PGF_04232510	Phospholipid-binding protein	31734	32279	+	uni (->)	JAGXCC010000001	104	169	fig|1580.431.peg.104	KGN14_00475		Phospholipid-binding protein YxkA	0.331	0.97	uni (->)	JAJHVS010000001	32	169	fig|1580.479.peg.32	LL938_00145		Phospholipid-binding protein YxkA	0.331	0.97	uni (->)	JAGXIY010000002	812	169	fig|1580.432.peg.812	KGP41_00905		Phospholipid-binding protein YxkA	0.331	0.97	uni (->)	JAJHVT010000001	33	169	fig|1580.484.peg.33	LL936_00150		Phospholipid-binding protein YxkA
AWVK01000006	200	245	fig|649758.3.peg.200	HMPREF0495_00211		PLF_1578_00079473	PGF_06209011	hypothetical protein	32279	33016	+	uni (->)	JAGXCC010000063	2252	140	fig|1580.431.peg.2252	KGN14_10640		hypothetical protein	0.489	0.971	uni (->)	JAJHVS010000055	1964	140	fig|1580.479.peg.1964	LL938_10185		hypothetical protein	0.489	0.971	uni (->)	JAGXIY010000072	2428	140	fig|1580.432.peg.2428	KGP41_11570		hypothetical protein	0.489	0.971	uni (->)	JAJHVT010000066	2271	140	fig|1580.484.peg.2271	LL936_10710		hypothetical protein
AWVK01000006	201	245	fig|649758.3.peg.201	HMPREF0495_00212		PLF_1578_00180961	PGF_10442829	Oxidoreductase, short-chain dehydrogenase/reductase family	33078	33815	-	uni (->)	JAGXCC010000026	1211	253	fig|1580.431.peg.1211	KGN14_07040		2,3-butanediol dehydrogenase, S-alcohol forming, (S)-acetoin-specific (EC 1.1.1.76)	0.336	0.901	uni (->)	JAJHVS010000011	247	253	fig|1580.479.peg.247	LL938_03835		2,3-butanediol dehydrogenase, S-alcohol forming, (S)-acetoin-specific (EC 1.1.1.76)	0.336	0.901	uni (->)	JAGXIY010000027	1198	253	fig|1580.432.peg.1198	KGP41_07745		2,3-butanediol dehydrogenase, S-alcohol forming, (S)-acetoin-specific (EC 1.1.1.76)	0.336	0.901	uni (->)	JAJHVT010000025	1149	253	fig|1580.484.peg.1149	LL936_06705		2,3-butanediol dehydrogenase, S-alcohol forming, (S)-acetoin-specific (EC 1.1.1.76)
AWVK01000006	202	172	fig|649758.3.peg.202	HMPREF0495_00213		PLF_1578_00162876	PGF_06972459	hypothetical protein	33963	34481	-											uni (->)	JAJHVS010000001	19	192	fig|1580.479.peg.19	LL938_00080		Transcriptional regulator, AcrR family	0.403	0.318	bi (<->)	JAGXIY010000017	673	183	fig|1580.432.peg.673	KGP41_05850		hypothetical protein	0.422	0.344	uni (->)	JAJHVT010000001	20	192	fig|1580.484.peg.20	LL936_00085		Transcriptional regulator, AcrR family
AWVK01000006	203	315	fig|649758.3.peg.203	HMPREF0495_00214		PLF_1578_00025257	PGF_00150330	hypothetical protein	34623	35570	+	uni (->)	JAGXCC010000004	1678	342	fig|1580.431.peg.1678	KGN14_01525		Zinc-type alcohol dehydrogenase-like protein	0.335	0.635	uni (->)	JAJHVS010000005	1865	342	fig|1580.479.peg.1865	LL938_02005		Zinc-type alcohol dehydrogenase-like protein	0.335	0.635	uni (->)	JAGXIY010000006	2217	342	fig|1580.432.peg.2217	KGP41_02860		Zinc-type alcohol dehydrogenase-like protein	0.335	0.635	uni (->)	JAJHVT010000004	1659	342	fig|1580.484.peg.1659	LL936_01520		Zinc-type alcohol dehydrogenase-like protein
AWVK01000006	204	314	fig|649758.3.peg.204	HMPREF0495_00215		PLF_1578_00009328	PGF_02007855	Zinc-type alcohol dehydrogenase-like protein	35613	36557	-	bi (<->)	JAGXCC010000012	396	314	fig|1580.431.peg.396	KGN14_04095		Zinc-type alcohol dehydrogenase-like protein	0.949	0.997	bi (<->)	JAJHVS010000014	439	314	fig|1580.479.peg.439	LL938_04420		Zinc-type alcohol dehydrogenase-like protein	0.952	0.997	bi (<->)	JAGXIY010000012	317	314	fig|1580.432.peg.317	KGP41_04485		Zinc-type alcohol dehydrogenase-like protein	0.952	0.997	bi (<->)	JAJHVT010000012	393	314	fig|1580.484.peg.393	LL936_04110		Zinc-type alcohol dehydrogenase-like protein
AWVK01000006	205	267	fig|649758.3.peg.205	HMPREF0495_00216		PLF_1578_00011361	PGF_00057506	Transcriptional regulator, MerR family	36650	37453	+	bi (<->)	JAGXCC010000012	395	267	fig|1580.431.peg.395	KGN14_04090		Transcriptional regulator, MerR family	0.97	0.996	bi (<->)	JAJHVS010000014	440	267	fig|1580.479.peg.440	LL938_04425		Transcriptional regulator, MerR family	0.97	0.996	bi (<->)	JAGXIY010000012	318	267	fig|1580.432.peg.318	KGP41_04490		Transcriptional regulator, MerR family	0.97	0.996	bi (<->)	JAJHVT010000012	392	267	fig|1580.484.peg.392	LL936_04105		Transcriptional regulator, MerR family
AWVK01000006	206	216	fig|649758.3.peg.206	HMPREF0495_00217		PLF_1578_00004048	PGF_08394843	Endonuclease III (EC 4.2.99.18)	37472	38122	-	bi (<->)	JAGXCC010000012	394	216	fig|1580.431.peg.394	KGN14_04085		Endonuclease III (EC 4.2.99.18)	0.991	0.995	bi (<->)	JAJHVS010000014	441	216	fig|1580.479.peg.441	LL938_04430		Endonuclease III (EC 4.2.99.18)	0.991	0.995	bi (<->)	JAGXIY010000012	319	216	fig|1580.432.peg.319	KGP41_04495		Endonuclease III (EC 4.2.99.18)	0.991	0.995	bi (<->)	JAJHVT010000012	391	216	fig|1580.484.peg.391	LL936_04100		Endonuclease III (EC 4.2.99.18)
AWVK01000006	207	168	fig|649758.3.peg.207	HMPREF0495_00218		PLF_1578_00072130	PGF_00014606	Integral membrane protein	38330	38836	+	bi (<->)	JAGXCC010000012	393	168	fig|1580.431.peg.393	KGN14_04080		Integral membrane protein	1	0.994	bi (<->)	JAJHVS010000014	442	168	fig|1580.479.peg.442	LL938_04435		Integral membrane protein	1	0.994	bi (<->)	JAGXIY010000012	320	168	fig|1580.432.peg.320	KGP41_04500		Integral membrane protein	1	0.994	bi (<->)	JAJHVT010000012	390	168	fig|1580.484.peg.390	LL936_04095		Integral membrane protein
AWVK01000006	208	169	fig|649758.3.peg.208	HMPREF0495_00220		PLF_1578_00015304	PGF_00014606	Integral membrane protein	39067	39576	+	bi (<->)	JAGXCC010000012	392	169	fig|1580.431.peg.392	KGN14_04075		Integral membrane protein	0.964	0.994	bi (<->)	JAJHVS010000014	443	169	fig|1580.479.peg.443	LL938_04440		Integral membrane protein	0.964	0.994	bi (<->)	JAGXIY010000012	321	169	fig|1580.432.peg.321	KGP41_04505		Integral membrane protein	0.964	0.994	bi (<->)	JAJHVT010000012	389	169	fig|1580.484.peg.389	LL936_04090		Integral membrane protein
AWVK01000006	209	145	fig|649758.3.peg.209	HMPREF0495_00222		PLF_1578_00009063	PGF_00056151	Teichoic acid glycosylation protein	39916	40353	-	bi (<->)	JAGXCC010000012	391	145	fig|1580.431.peg.391	KGN14_04070		Teichoic acid glycosylation protein	0.972	0.993	bi (<->)	JAJHVS010000014	444	145	fig|1580.479.peg.444	LL938_04445		Teichoic acid glycosylation protein	0.972	0.993	bi (<->)	JAGXIY010000012	322	145	fig|1580.432.peg.322	KGP41_04510		Teichoic acid glycosylation protein	0.972	0.993	bi (<->)	JAJHVT010000012	388	145	fig|1580.484.peg.388	LL936_04085		Teichoic acid glycosylation protein
AWVK01000006	210	177	fig|649758.3.peg.210	HMPREF0495_00223		PLF_1578_00013204	PGF_02008401	hypothetical protein	40625	41158	-	bi (<->)	JAGXCC010000012	389	177	fig|1580.431.peg.389	KGN14_04065		hypothetical protein	0.989	0.994	bi (<->)	JAJHVS010000014	445	177	fig|1580.479.peg.445	LL938_04450		hypothetical protein	0.989	0.994	bi (<->)	JAGXIY010000012	323	177	fig|1580.432.peg.323	KGP41_04515		hypothetical protein	0.989	0.994	bi (<->)	JAJHVT010000012	386	177	fig|1580.484.peg.386	LL936_04080		hypothetical protein
AWVK01000006	211	288	fig|649758.3.peg.211	HMPREF0495_00224		PLF_1578_00164716	PGF_00845945	DegV family protein	41351	42217	-	bi (<->)	JAGXCC010000012	388	288	fig|1580.431.peg.388	KGN14_04060		DegV family protein	1	0.997	bi (<->)	JAJHVS010000014	446	288	fig|1580.479.peg.446	LL938_04455		DegV family protein	1	0.997	bi (<->)	JAGXIY010000012	324	288	fig|1580.432.peg.324	KGP41_04520		DegV family protein	1	0.997	bi (<->)	JAJHVT010000012	385	288	fig|1580.484.peg.385	LL936_04075		DegV family protein
AWVK01000006	212	415	fig|649758.3.peg.212	HMPREF0495_00225		PLF_1578_00022040	PGF_03685660	Uncharacterized MFS-type transporter YxiO	42278	43525	-	bi (<->)	JAGXCC010000012	387	415	fig|1580.431.peg.387	KGN14_04055		Uncharacterized MFS-type transporter YxiO	0.99	0.998	bi (<->)	JAJHVS010000014	447	415	fig|1580.479.peg.447	LL938_04460		Uncharacterized MFS-type transporter YxiO	0.99	0.998	bi (<->)	JAGXIY010000012	325	415	fig|1580.432.peg.325	KGP41_04525		Uncharacterized MFS-type transporter YxiO	0.99	0.998	bi (<->)	JAJHVT010000012	384	415	fig|1580.484.peg.384	LL936_04070		Uncharacterized MFS-type transporter YxiO
AWVK01000006	213	337	fig|649758.3.peg.213	HMPREF0495_00226		PLF_1578_00003087	PGF_00040388	Alkaline phosphodiesterase I (EC 3.1.4.1) / Nucleotide pyrophosphatase (EC 3.6.1.9)	43512	44525	-	bi (<->)	JAGXCC010000012	386	337	fig|1580.431.peg.386	KGN14_04050		Alkaline phosphodiesterase I (EC 3.1.4.1) / Nucleotide pyrophosphatase (EC 3.6.1.9)	0.991	0.997	bi (<->)	JAJHVS010000014	448	337	fig|1580.479.peg.448	LL938_04465		Alkaline phosphodiesterase I (EC 3.1.4.1) / Nucleotide pyrophosphatase (EC 3.6.1.9)	0.991	0.997	bi (<->)	JAGXIY010000012	326	337	fig|1580.432.peg.326	KGP41_04530		Alkaline phosphodiesterase I (EC 3.1.4.1) / Nucleotide pyrophosphatase (EC 3.6.1.9)	0.991	0.997	bi (<->)	JAJHVT010000012	383	337	fig|1580.484.peg.383	LL936_04065		Alkaline phosphodiesterase I (EC 3.1.4.1) / Nucleotide pyrophosphatase (EC 3.6.1.9)
AWVK01000006	214	142	fig|649758.3.peg.214	HMPREF0495_00227		PLF_1578_00009578	PGF_10423881	Transcriptional regulator, MarR family	44836	45264	-	bi (<->)	JAGXCC010000012	385	142	fig|1580.431.peg.385	KGN14_04045		Transcriptional regulator, MarR family	1	0.993	bi (<->)	JAJHVS010000014	449	142	fig|1580.479.peg.449	LL938_04470		Transcriptional regulator, MarR family	1	0.993	bi (<->)	JAGXIY010000012	327	142	fig|1580.432.peg.327	KGP41_04535		Transcriptional regulator, MarR family	1	0.993	bi (<->)	JAJHVT010000012	382	142	fig|1580.484.peg.382	LL936_04060		Transcriptional regulator, MarR family
AWVK01000006	215	568	fig|649758.3.peg.215	HMPREF0495_00228		PLF_1578_00076138	PGF_09945387	Fibronectin/fibrinogen-binding protein	45465	47171	+	bi (<->)	JAGXCC010000012	384	568	fig|1580.431.peg.384	KGN14_04040		Fibronectin/fibrinogen-binding protein	0.993	0.998	bi (<->)	JAJHVS010000014	450	568	fig|1580.479.peg.450	LL938_04475		Fibronectin/fibrinogen-binding protein	0.995	0.998	bi (<->)	JAGXIY010000012	328	568	fig|1580.432.peg.328	KGP41_04540		Fibronectin/fibrinogen-binding protein	0.995	0.998	bi (<->)	JAJHVT010000012	381	568	fig|1580.484.peg.381	LL936_04055		Fibronectin/fibrinogen-binding protein
AWVK01000006	216	858	fig|649758.3.peg.216	HMPREF0495_00229		PLF_1578_00165087	PGF_00416410	Carbamoyl-phosphate synthase large chain (EC 6.3.5.5)	47251	49827	-	bi (<->)	JAGXCC010000012	383	858	fig|1580.431.peg.383	KGN14_04035		Carbamoyl-phosphate synthase large chain (EC 6.3.5.5)	0.998	0.999	bi (<->)	JAJHVS010000014	451	858	fig|1580.479.peg.451	LL938_04480		Carbamoyl-phosphate synthase large chain (EC 6.3.5.5)	0.995	0.999	bi (<->)	JAGXIY010000012	329	858	fig|1580.432.peg.329	KGP41_04545		Carbamoyl-phosphate synthase large chain (EC 6.3.5.5)	0.998	0.999	bi (<->)	JAJHVT010000012	380	858	fig|1580.484.peg.380	LL936_04050		Carbamoyl-phosphate synthase large chain (EC 6.3.5.5)
AWVK01000006	217	358	fig|649758.3.peg.217	HMPREF0495_00230		PLF_1578_00078994	PGF_07015581	Carbamoyl-phosphate synthase small chain (EC 6.3.5.5)	49830	50906	-	bi (<->)	JAGXCC010000012	382	358	fig|1580.431.peg.382	KGN14_04030		Carbamoyl-phosphate synthase small chain (EC 6.3.5.5)	1	0.997	bi (<->)	JAJHVS010000014	452	358	fig|1580.479.peg.452	LL938_04485		Carbamoyl-phosphate synthase small chain (EC 6.3.5.5)	1	0.997	bi (<->)	JAGXIY010000012	330	358	fig|1580.432.peg.330	KGP41_04550		Carbamoyl-phosphate synthase small chain (EC 6.3.5.5)	1	0.997	bi (<->)	JAJHVT010000012	379	358	fig|1580.484.peg.379	LL936_04045		Carbamoyl-phosphate synthase small chain (EC 6.3.5.5)
AWVK01000006	218	177	fig|649758.3.peg.218	HMPREF0495_00231		PLF_1578_00002274	PGF_00066124	Pyrimidine operon regulatory protein PyrR	50931	51464	-	bi (<->)	JAGXCC010000012	381	177	fig|1580.431.peg.381	KGN14_04025	pyrR	Pyrimidine operon regulatory protein PyrR	1	0.994	bi (<->)	JAJHVS010000014	453	177	fig|1580.479.peg.453	LL938_04490	pyrR	Pyrimidine operon regulatory protein PyrR	1	0.994	bi (<->)	JAGXIY010000012	331	177	fig|1580.432.peg.331	KGP41_04555	pyrR	Pyrimidine operon regulatory protein PyrR	1	0.994	bi (<->)	JAJHVT010000012	378	177	fig|1580.484.peg.378	LL936_04040	pyrR	Pyrimidine operon regulatory protein PyrR
AWVK01000006	219	308	fig|649758.3.peg.219	HMPREF0495_00232		PLF_1578_00087800	PGF_10569727	LSU rRNA pseudouridine(1911/1915/1917) synthase (EC 5.4.99.23)	51607	52533	-	bi (<->)	JAGXCC010000012	380	307	fig|1580.431.peg.380	KGN14_04020		LSU rRNA pseudouridine(1911/1915/1917) synthase (EC 5.4.99.23)	0.99	0.997	bi (<->)	JAJHVS010000014	454	307	fig|1580.479.peg.454	LL938_04495		LSU rRNA pseudouridine(1911/1915/1917) synthase (EC 5.4.99.23)	0.99	0.997	bi (<->)	JAGXIY010000012	332	307	fig|1580.432.peg.332	KGP41_04560		LSU rRNA pseudouridine(1911/1915/1917) synthase (EC 5.4.99.23)	0.99	0.997	bi (<->)	JAJHVT010000012	377	307	fig|1580.484.peg.377	LL936_04035		LSU rRNA pseudouridine(1911/1915/1917) synthase (EC 5.4.99.23)
AWVK01000006	220	154	fig|649758.3.peg.220	HMPREF0495_00233		PLF_1578_00013945	PGF_10049472	Lipoprotein signal peptidase (EC 3.4.23.36)	52530	52994	-	bi (<->)	JAGXCC010000012	379	154	fig|1580.431.peg.379	KGN14_04015		Lipoprotein signal peptidase (EC 3.4.23.36)	0.994	0.994	bi (<->)	JAJHVS010000014	455	154	fig|1580.479.peg.455	LL938_04500	lspA	Lipoprotein signal peptidase (EC 3.4.23.36)	0.994	0.994	bi (<->)	JAGXIY010000012	333	154	fig|1580.432.peg.333	KGP41_04565		Lipoprotein signal peptidase (EC 3.4.23.36)	0.994	0.994	bi (<->)	JAJHVT010000012	376	154	fig|1580.484.peg.376	LL936_04030	lspA	Lipoprotein signal peptidase (EC 3.4.23.36)
AWVK01000006	221	139	fig|649758.3.peg.221	HMPREF0495_00234		PLF_1578_00009405	PGF_00006245	Formate--tetrahydrofolate ligase (EC 6.3.4.3)	53154	53573	-
AWVK01000008	222	91	fig|649758.3.peg.222			PLF_1578_00059189	PGF_02039683	hypothetical protein	1823	2098	+
AWVK01000008	223	191	fig|649758.3.peg.223	HMPREF0495_00238		PLF_1578_00166860	PGF_00036961	Aggregation promoting factor	2825	3400	-	bi (<->)	JAGXCC010000001	23	191	fig|1580.431.peg.23	KGN14_00110		Aggregation promoting factor	0.984	0.995	bi (<->)	JAJHVS010000001	110	191	fig|1580.479.peg.110	LL938_00505		Aggregation promoting factor	0.984	0.995	bi (<->)	JAGXIY010000002	890	191	fig|1580.432.peg.890	KGP41_01265		Aggregation promoting factor	0.984	0.995	bi (<->)	JAJHVT010000001	114	191	fig|1580.484.peg.114	LL936_00520		Aggregation promoting factor
AWVK01000008	224	872	fig|649758.3.peg.224	HMPREF0495_00240		PLF_1578_00081715	PGF_09084129	Acetaldehyde dehydrogenase (EC 1.2.1.10) / Alcohol dehydrogenase (EC 1.1.1.1)	3884	6502	-	bi (<->)	JAGXCC010000001	22	872	fig|1580.431.peg.22	KGN14_00105	adhC	Acetaldehyde dehydrogenase (EC 1.2.1.10) / Alcohol dehydrogenase (EC 1.1.1.1)	0.995	0.999	bi (<->)	JAJHVS010000001	111	872	fig|1580.479.peg.111	LL938_00510	adhC	Acetaldehyde dehydrogenase (EC 1.2.1.10) / Alcohol dehydrogenase (EC 1.1.1.1)	0.997	0.999	bi (<->)	JAGXIY010000002	891	872	fig|1580.432.peg.891	KGP41_01270	adhC	Acetaldehyde dehydrogenase (EC 1.2.1.10) / Alcohol dehydrogenase (EC 1.1.1.1)	0.997	0.999	bi (<->)	JAJHVT010000001	115	872	fig|1580.484.peg.115	LL936_00525	adhC	Acetaldehyde dehydrogenase (EC 1.2.1.10) / Alcohol dehydrogenase (EC 1.1.1.1)
AWVK01000008	225	597	fig|649758.3.peg.225	HMPREF0495_00241		PLF_1578_00004472	PGF_05822964	membrane-anchoring domain / Glycerophosphoryl diester phosphodiesterase (EC 3.1.4.46)	6865	8658	+	bi (<->)	JAGXCC010000001	21	597	fig|1580.431.peg.21	KGN14_00100		membrane-anchoring domain / Glycerophosphoryl diester phosphodiesterase (EC 3.1.4.46)	0.993	0.998	bi (<->)	JAJHVS010000001	112	597	fig|1580.479.peg.112	LL938_00515		membrane-anchoring domain / Glycerophosphoryl diester phosphodiesterase (EC 3.1.4.46)	0.995	0.998	bi (<->)	JAGXIY010000002	892	597	fig|1580.432.peg.892	KGP41_01275		membrane-anchoring domain / Glycerophosphoryl diester phosphodiesterase (EC 3.1.4.46)	0.995	0.998	bi (<->)	JAJHVT010000001	116	597	fig|1580.484.peg.116	LL936_00530		membrane-anchoring domain / Glycerophosphoryl diester phosphodiesterase (EC 3.1.4.46)
AWVK01000008	226	174	fig|649758.3.peg.226	HMPREF0495_00242		PLF_1578_00005892	PGF_08225224	hypothetical protein	8713	9237	-	bi (<->)	JAGXCC010000001	20	174	fig|1580.431.peg.20	KGN14_00095		hypothetical protein	1	0.994	bi (<->)	JAJHVS010000001	113	174	fig|1580.479.peg.113	LL938_00520		hypothetical protein	1	0.994	bi (<->)	JAGXIY010000002	893	174	fig|1580.432.peg.893	KGP41_01280		hypothetical protein	1	0.994	bi (<->)	JAJHVT010000001	117	174	fig|1580.484.peg.117	LL936_00535		hypothetical protein
AWVK01000008	227	778	fig|649758.3.peg.227	HMPREF0495_00243		PLF_1578_00003811	PGF_02952136	Cation-transporting ATPase, E1-E2 family	9326	11662	-	bi (<->)	JAGXCC010000001	19	778	fig|1580.431.peg.19	KGN14_00090		Cation-transporting ATPase, E1-E2 family	0.995	0.999	bi (<->)	JAJHVS010000001	114	778	fig|1580.479.peg.114	LL938_00525		Cation-transporting ATPase, E1-E2 family	0.994	0.999	bi (<->)	JAGXIY010000002	894	778	fig|1580.432.peg.894	KGP41_01285		Cation-transporting ATPase, E1-E2 family	0.995	0.999	bi (<->)	JAJHVT010000001	118	778	fig|1580.484.peg.118	LL936_00540		Cation-transporting ATPase, E1-E2 family
AWVK01000008	228	52	fig|649758.3.peg.228	HMPREF0495_00244		PLF_1578_00014596	PGF_02008965	hypothetical protein	11900	12058	+	bi (<->)	JAGXCC010000001	18	52	fig|1580.431.peg.18	KGN14_00085		hypothetical protein	0.981	0.981	bi (<->)	JAJHVS010000001	115	52	fig|1580.479.peg.115	LL938_00530		hypothetical protein	0.981	0.981	bi (<->)	JAGXIY010000002	895	52	fig|1580.432.peg.895	KGP41_01290		hypothetical protein	0.981	0.981	bi (<->)	JAJHVT010000001	119	52	fig|1580.484.peg.119	LL936_00545		hypothetical protein
AWVK01000008	229	282	fig|649758.3.peg.229	HMPREF0495_00245		PLF_1578_00012339	PGF_00402268	oxidoreductase of aldo/keto reductase family, subgroup 1	12127	12975	+	bi (<->)	JAGXCC010000001	17	282	fig|1580.431.peg.17	KGN14_00080		oxidoreductase of aldo/keto reductase family, subgroup 1	0.996	0.996	bi (<->)	JAJHVS010000001	116	282	fig|1580.479.peg.116	LL938_00535		oxidoreductase of aldo/keto reductase family, subgroup 1	0.996	0.996	bi (<->)	JAGXIY010000002	896	282	fig|1580.432.peg.896	KGP41_01295		oxidoreductase of aldo/keto reductase family, subgroup 1	0.996	0.996	bi (<->)	JAJHVT010000001	120	282	fig|1580.484.peg.120	LL936_00550		oxidoreductase of aldo/keto reductase family, subgroup 1
AWVK01000008	230	492	fig|649758.3.peg.230	HMPREF0495_00246		PLF_1578_00004632	PGF_00014290	Inner membrane transporter YjeM	13163	14641	-	bi (<->)	JAGXCC010000001	16	492	fig|1580.431.peg.16	KGN14_00075	yjeM	Inner membrane transporter YjeM	0.986	0.998	bi (<->)	JAJHVS010000001	117	492	fig|1580.479.peg.117	LL938_00540	yjeM	Inner membrane transporter YjeM	0.986	0.998	bi (<->)	JAGXIY010000002	897	492	fig|1580.432.peg.897	KGP41_01300	yjeM	Inner membrane transporter YjeM	0.986	0.998	bi (<->)	JAJHVT010000001	121	492	fig|1580.484.peg.121	LL936_00555	yjeM	Inner membrane transporter YjeM
AWVK01000008	231	141	fig|649758.3.peg.231	HMPREF0495_00248		PLF_1578_00011970	PGF_02008014	Molecular chaperone	14856	15281	-	bi (<->)	JAGXCC010000001	15	141	fig|1580.431.peg.15	KGN14_00070		Molecular chaperone	0.972	0.993	bi (<->)	JAJHVS010000001	118	141	fig|1580.479.peg.118	LL938_00545		Molecular chaperone	0.972	0.993	bi (<->)	JAGXIY010000002	898	141	fig|1580.432.peg.898	KGP41_01305		Molecular chaperone	0.972	0.993	bi (<->)	JAJHVT010000001	122	141	fig|1580.484.peg.122	LL936_00560		Molecular chaperone
AWVK01000008	232	118	fig|649758.3.peg.232	HMPREF0495_00249		PLF_1578_00010315	PGF_00096343	hypothetical protein	15561	15917	-	bi (<->)	JAGXCC010000001	14	118	fig|1580.431.peg.14	KGN14_00065		hypothetical protein	1	0.992	bi (<->)	JAJHVS010000001	119	118	fig|1580.479.peg.119	LL938_00550		hypothetical protein	1	0.992	bi (<->)	JAGXIY010000002	899	118	fig|1580.432.peg.899	KGP41_01310		hypothetical protein	1	0.992	bi (<->)	JAJHVT010000001	123	118	fig|1580.484.peg.123	LL936_00565		hypothetical protein
AWVK01000008	233	451	fig|649758.3.peg.233	HMPREF0495_00250		PLF_1578_00194243	PGF_02818638	Hemolysins and related proteins containing CBS domains	16125	17480	+	bi (<->)	JAGXCC010000001	13	451	fig|1580.431.peg.13	KGN14_00060		Hemolysins and related proteins containing CBS domains	0.998	0.998	bi (<->)	JAJHVS010000001	120	451	fig|1580.479.peg.120	LL938_00555		Hemolysins and related proteins containing CBS domains	0.998	0.998	bi (<->)	JAGXIY010000002	900	451	fig|1580.432.peg.900	KGP41_01315		Hemolysins and related proteins containing CBS domains	0.998	0.998	bi (<->)	JAJHVT010000001	124	451	fig|1580.484.peg.124	LL936_00570		Hemolysins and related proteins containing CBS domains
AWVK01000008	234	322	fig|649758.3.peg.234	HMPREF0495_00251		PLF_1578_00123123	PGF_09774558	Transcriptional regulator, LacI family	17542	18510	+	bi (<->)	JAGXCC010000001	10	322	fig|1580.431.peg.10	KGN14_00045		Transcriptional regulator, LacI family	0.978	0.997	bi (<->)	JAJHVS010000001	123	322	fig|1580.479.peg.123	LL938_00570		Transcriptional regulator, LacI family	0.978	0.997	bi (<->)	JAGXIY010000002	903	322	fig|1580.432.peg.903	KGP41_01330		Transcriptional regulator, LacI family	0.978	0.997	bi (<->)	JAJHVT010000001	127	322	fig|1580.484.peg.127	LL936_00585		Transcriptional regulator, LacI family
AWVK01000008	235	257	fig|649758.3.peg.235	HMPREF0495_00252		PLF_1578_00180429	PGF_00061907	2-dehydro-3-deoxy-D-gluconate 5-dehydrogenase (EC 1.1.1.127) @ 2-deoxy-D-gluconate 3-dehydrogenase (EC 1.1.1.125)	18573	19346	-	bi (<->)	JAGXCC010000001	9	257	fig|1580.431.peg.9	KGN14_00040		2-dehydro-3-deoxy-D-gluconate 5-dehydrogenase (EC 1.1.1.127) @ 2-deoxy-D-gluconate 3-dehydrogenase (EC 1.1.1.125)	0.996	0.996	bi (<->)	JAJHVS010000001	124	257	fig|1580.479.peg.124	LL938_00575		2-dehydro-3-deoxy-D-gluconate 5-dehydrogenase (EC 1.1.1.127) @ 2-deoxy-D-gluconate 3-dehydrogenase (EC 1.1.1.125)	0.996	0.996	bi (<->)	JAGXIY010000002	904	257	fig|1580.432.peg.904	KGP41_01335		2-dehydro-3-deoxy-D-gluconate 5-dehydrogenase (EC 1.1.1.127) @ 2-deoxy-D-gluconate 3-dehydrogenase (EC 1.1.1.125)	0.996	0.996	bi (<->)	JAJHVT010000001	128	257	fig|1580.484.peg.128	LL936_00590		2-dehydro-3-deoxy-D-gluconate 5-dehydrogenase (EC 1.1.1.127) @ 2-deoxy-D-gluconate 3-dehydrogenase (EC 1.1.1.125)
AWVK01000008	236	59	fig|649758.3.peg.236	HMPREF0495_00253		PLF_1578_00014572	PGF_02008944	hypothetical protein	19506	19685	-	bi (<->)	JAGXCC010000001	8	59	fig|1580.431.peg.8	KGN14_00035		hypothetical protein	0.966	0.983	bi (<->)	JAJHVS010000001	125	59	fig|1580.479.peg.125	LL938_00580		hypothetical protein	0.966	0.983	bi (<->)	JAGXIY010000002	905	59	fig|1580.432.peg.905	KGP41_01340		hypothetical protein	0.966	0.983	bi (<->)	JAJHVT010000001	129	59	fig|1580.484.peg.129			hypothetical protein
AWVK01000008	237	477	fig|649758.3.peg.237	HMPREF0495_00254		PLF_1578_00134311	PGF_09996723	Uncharacterized MFS-type transporter	19855	21288	-	bi (<->)	JAGXCC010000001	7	477	fig|1580.431.peg.7	KGN14_00030		Uncharacterized MFS-type transporter	0.992	0.998	bi (<->)	JAJHVS010000001	126	477	fig|1580.479.peg.126	LL938_00585		Uncharacterized MFS-type transporter	0.992	0.998	bi (<->)	JAGXIY010000002	906	477	fig|1580.432.peg.906	KGP41_01345		Uncharacterized MFS-type transporter	0.992	0.998	bi (<->)	JAJHVT010000001	130	477	fig|1580.484.peg.130	LL936_00595		Uncharacterized MFS-type transporter
AWVK01000008	238	506	fig|649758.3.peg.238	HMPREF0495_00255		PLF_1578_00011760	PGF_02873168	Bis-ABC ATPase	21387	22907	-	bi (<->)	JAGXCC010000001	6	525	fig|1580.431.peg.6	KGN14_00025		Bis-ABC ATPase	0.978	0.962	bi (<->)	JAJHVS010000001	127	519	fig|1580.479.peg.127	LL938_00590		Bis-ABC ATPase	0.978	0.973	bi (<->)	JAGXIY010000002	907	506	fig|1580.432.peg.907	KGP41_01350		Bis-ABC ATPase	0.98	0.998	bi (<->)	JAJHVT010000001	131	525	fig|1580.484.peg.131	LL936_00600		Bis-ABC ATPase
AWVK01000008	239	157	fig|649758.3.peg.239	HMPREF0495_00256		PLF_1578_00000243	PGF_00048645	Ribonucleotide reduction protein NrdI	23239	23712	+	bi (<->)	JAGXCC010000001	5	157	fig|1580.431.peg.5	KGN14_00020	nrdI	Ribonucleotide reduction protein NrdI	1	0.994	bi (<->)	JAJHVS010000001	128	157	fig|1580.479.peg.128	LL938_00595	nrdI	Ribonucleotide reduction protein NrdI	1	0.994	bi (<->)	JAGXIY010000002	908	157	fig|1580.432.peg.908	KGP41_01355	nrdI	Ribonucleotide reduction protein NrdI	1	0.994	bi (<->)	JAJHVT010000001	132	157	fig|1580.484.peg.132	LL936_00605	nrdI	Ribonucleotide reduction protein NrdI
AWVK01000008	240	248	fig|649758.3.peg.240	HMPREF0495_00257		PLF_1578_00012006	PGF_00599432	Oxygen-insensitive NADPH nitroreductase (EC 1.-.-.-)	23709	24455	+	bi (<->)	JAGXCC010000001	4	248	fig|1580.431.peg.4	KGN14_00015		Oxygen-insensitive NADPH nitroreductase (EC 1.-.-.-)	0.956	0.996	bi (<->)	JAJHVS010000001	129	248	fig|1580.479.peg.129	LL938_00600		Oxygen-insensitive NADPH nitroreductase (EC 1.-.-.-)	0.956	0.996	bi (<->)	JAGXIY010000002	909	248	fig|1580.432.peg.909	KGP41_01360		Oxygen-insensitive NADPH nitroreductase (EC 1.-.-.-)	0.956	0.996	bi (<->)	JAJHVT010000001	133	248	fig|1580.484.peg.133	LL936_00610		Oxygen-insensitive NADPH nitroreductase (EC 1.-.-.-)
AWVK01000008	241	219	fig|649758.3.peg.241	HMPREF0495_00258		PLF_1578_00019693	PGF_02011481	hypothetical protein	24604	25263	-
AWVK01000008	242	489	fig|649758.3.peg.242	HMPREF0495_00259		PLF_1578_00017896	PGF_09996723	Uncharacterized MFS-type transporter	25428	26897	+	uni (->)	JAGXCC010000059	2119	491	fig|1580.431.peg.2119	KGN14_10390		Uncharacterized MFS-type transporter	0.394	0.984	uni (->)	JAJHVS010000052	1929	491	fig|1580.479.peg.1929	LL938_09930		Uncharacterized MFS-type transporter	0.394	0.984	uni (->)	JAGXIY010000052	2076	491	fig|1580.432.peg.2076	KGP41_10585		Uncharacterized MFS-type transporter	0.394	0.984	uni (->)	JAJHVT010000059	2079	491	fig|1580.484.peg.2079	LL936_10160		Uncharacterized MFS-type transporter
AWVK01000008	243	204	fig|649758.3.peg.243	HMPREF0495_00260		PLF_1578_00018240	PGF_02010768	hypothetical protein	27001	27615	+	uni (->)	JAGXCC010000052	2016	215	fig|1580.431.peg.2016	KGN14_09890		Rrf2-linked NADH-flavin reductase	0.323	0.995	uni (->)	JAJHVS010000007	2259	215	fig|1580.479.peg.2259	LL938_02765		Rrf2-linked NADH-flavin reductase	0.323	0.995	uni (->)	JAGXIY010000007	2359	215	fig|1580.432.peg.2359	KGP41_03055		Rrf2-linked NADH-flavin reductase	0.323	0.995	uni (->)	JAJHVT010000050	1943	215	fig|1580.484.peg.1943	LL936_09535		Rrf2-linked NADH-flavin reductase
AWVK01000008	244	278	fig|649758.3.peg.244	HMPREF0495_00261		PLF_1578_00008627	PGF_03202473	Glycerol-3-phosphate transporter	27706	28542	-	bi (<->)	JAGXCC010000048	1862	448	fig|1580.431.peg.1862	KGN14_09515		Glycerol-3-phosphate transporter	0.996	0.618	bi (<->)	JAJHVS010000043	1703	448	fig|1580.479.peg.1703	LL938_09155		Glycerol-3-phosphate transporter	0.996	0.618	bi (<->)	JAGXIY010000042	1813	448	fig|1580.432.peg.1813	KGP41_09720		Glycerol-3-phosphate transporter	0.996	0.618	bi (<->)	JAJHVT010000047	1822	448	fig|1580.484.peg.1822	LL936_09290		Glycerol-3-phosphate transporter
AWVK01000009	245	470	fig|649758.3.peg.245	HMPREF0495_00268		PLF_1578_00102438	PGF_02075427	Succinate-semialdehyde dehydrogenase [NAD] (EC 1.2.1.24); Succinate-semialdehyde dehydrogenase [NADP+] (EC 1.2.1.79)	843	2255	-	uni (->)	JAGXCC010000002	878	471	fig|1580.431.peg.878	KGN14_00680		Succinate-semialdehyde dehydrogenase [NAD] (EC 1.2.1.24); Succinate-semialdehyde dehydrogenase [NADP+] (EC 1.2.1.79)	0.614	0.989	uni (->)	JAJHVS010000009	2533	471	fig|1580.479.peg.2533	LL938_03375		Succinate-semialdehyde dehydrogenase [NAD] (EC 1.2.1.24); Succinate-semialdehyde dehydrogenase [NADP+] (EC 1.2.1.79)	0.614	0.989	uni (->)	JAGXIY010000003	1396	471	fig|1580.432.peg.1396	KGP41_01875		Succinate-semialdehyde dehydrogenase [NAD] (EC 1.2.1.24); Succinate-semialdehyde dehydrogenase [NADP+] (EC 1.2.1.79)	0.614	0.989	uni (->)	JAJHVT010000002	875	471	fig|1580.484.peg.875	LL936_00680		Succinate-semialdehyde dehydrogenase [NAD] (EC 1.2.1.24); Succinate-semialdehyde dehydrogenase [NADP+] (EC 1.2.1.79)
AWVK01000009	246	304	fig|649758.3.peg.246	HMPREF0495_00269		PLF_1578_00122174	PGF_05855618	hypothetical protein	2369	3283	-
AWVK01000009	247	192	fig|649758.3.peg.247	HMPREF0495_00270		PLF_1578_00166151	PGF_00057463	Transcription regulator of multidrug efflux pump operon, TetR (AcrR) family	3408	3986	+	bi (<->)	JAGXCC010000041	1729	187	fig|1580.431.peg.1729	KGN14_08860		Transcription regulator of multidrug efflux pump operon, TetR (AcrR) family	1	0.995	bi (<->)	JAJHVS010000050	1893	187	fig|1580.479.peg.1893	LL938_09750		Transcription regulator of multidrug efflux pump operon, TetR (AcrR) family	1	0.995	bi (<->)	JAGXIY010000003	1296	187	fig|1580.432.peg.1296	KGP41_01395		Transcription regulator of multidrug efflux pump operon, TetR (AcrR) family	1	0.995	bi (<->)	JAJHVT010000040	1690	187	fig|1580.484.peg.1690	LL936_08635		Transcription regulator of multidrug efflux pump operon, TetR (AcrR) family
AWVK01000009	248	310	fig|649758.3.peg.248	HMPREF0495_00271		PLF_1578_00077127	PGF_06574151	Hydrolase, alpha/beta fold family	4348	5280	-	bi (<->)	JAGXCC010000041	1730	310	fig|1580.431.peg.1730	KGN14_08865		Hydrolase, alpha/beta fold family	0.994	0.997	bi (<->)	JAJHVS010000050	1894	310	fig|1580.479.peg.1894	LL938_09755		Hydrolase, alpha/beta fold family	0.994	0.997	bi (<->)	JAGXIY010000003	1297	310	fig|1580.432.peg.1297	KGP41_01400		Hydrolase, alpha/beta fold family	0.994	0.997	bi (<->)	JAJHVT010000040	1691	310	fig|1580.484.peg.1691	LL936_08640		Hydrolase, alpha/beta fold family
AWVK01000009	249	264	fig|649758.3.peg.249	HMPREF0495_00272		PLF_1578_00012895	PGF_00038700	Protein tyrosine/serine phosphatase	5359	6153	-	bi (<->)	JAGXCC010000041	1731	264	fig|1580.431.peg.1731	KGN14_08870		Protein tyrosine/serine phosphatase	1	0.996	bi (<->)	JAJHVS010000050	1895	264	fig|1580.479.peg.1895	LL938_09760		Protein tyrosine/serine phosphatase	1	0.996	bi (<->)	JAGXIY010000003	1298	264	fig|1580.432.peg.1298	KGP41_01405		Protein tyrosine/serine phosphatase	0.996	0.996	bi (<->)	JAJHVT010000040	1692	264	fig|1580.484.peg.1692	LL936_08645		Protein tyrosine/serine phosphatase
AWVK01000009	250	294	fig|649758.3.peg.250	HMPREF0495_00273		PLF_1578_00011886	PGF_01380834	Esterase/lipase	6329	7213	+	bi (<->)	JAGXCC010000041	1732	294	fig|1580.431.peg.1732	KGN14_08875		Esterase/lipase	0.993	0.997	bi (<->)	JAJHVS010000050	1896	294	fig|1580.479.peg.1896	LL938_09765		Esterase/lipase	0.993	0.997	bi (<->)	JAGXIY010000003	1299	294	fig|1580.432.peg.1299	KGP41_01410		Esterase/lipase	0.993	0.997	bi (<->)	JAJHVT010000040	1693	294	fig|1580.484.peg.1693	LL936_08650		Esterase/lipase
AWVK01000009	251	613	fig|649758.3.peg.251	HMPREF0495_00274		PLF_1578_00034242	PGF_00035235	Possible periplasmic aspartyl protease	7374	9215	+	bi (<->)	JAGXCC010000041	1733	613	fig|1580.431.peg.1733	KGN14_08880		Possible periplasmic aspartyl protease	0.982	0.998	bi (<->)	JAJHVS010000050	1897	613	fig|1580.479.peg.1897	LL938_09770		Possible periplasmic aspartyl protease	0.98	0.998	bi (<->)	JAGXIY010000003	1300	613	fig|1580.432.peg.1300	KGP41_01415		Possible periplasmic aspartyl protease	0.982	0.998	bi (<->)	JAJHVT010000040	1694	613	fig|1580.484.peg.1694	LL936_08655		Possible periplasmic aspartyl protease
AWVK01000009	252	219	fig|649758.3.peg.252	HMPREF0495_00275		PLF_1578_00004197	PGF_00412996	sugar specific permease (putative)	9265	9924	-	bi (<->)	JAGXCC010000041	1734	219	fig|1580.431.peg.1734	KGN14_08885		sugar specific permease (putative)	0.991	0.995	bi (<->)	JAJHVS010000050	1898	219	fig|1580.479.peg.1898	LL938_09775		sugar specific permease (putative)	0.991	0.995	bi (<->)	JAGXIY010000003	1301	219	fig|1580.432.peg.1301	KGP41_01420		sugar specific permease (putative)	0.991	0.995	bi (<->)	JAJHVT010000040	1695	219	fig|1580.484.peg.1695	LL936_08660		sugar specific permease (putative)
AWVK01000009	253	188	fig|649758.3.peg.253	HMPREF0495_00276		PLF_1578_00163884	PGF_10294766	Glutamine amidotransferase, class I	10006	10572	-	bi (<->)	JAGXCC010000041	1735	244	fig|1580.431.peg.1735	KGN14_08890		Glutamine amidotransferase, class I	0.989	0.766	bi (<->)	JAJHVS010000050	1899	244	fig|1580.479.peg.1899	LL938_09780		Glutamine amidotransferase, class I	0.989	0.766	bi (<->)	JAGXIY010000003	1302	244	fig|1580.432.peg.1302	KGP41_01425		Glutamine amidotransferase, class I	0.989	0.766	bi (<->)	JAJHVT010000040	1696	244	fig|1580.484.peg.1696	LL936_08665		Glutamine amidotransferase, class I
AWVK01000011	254	341	fig|649758.3.peg.254	HMPREF0495_00279		PLF_1578_00004311	PGF_01304942	Integral membrane protein	86	1111	+	bi (<->)	JAGXCC010000067	2300	606	fig|1580.431.peg.2300	KGN14_10870		Integral membrane protein	0.982	0.559	bi (<->)	JAJHVS010000114	295	606	fig|1580.479.peg.295	LL938_12100		Integral membrane protein	0.982	0.559	bi (<->)	JAGXIY010000107	226	606	fig|1580.432.peg.226	KGP41_12380		Integral membrane protein	0.982	0.559	bi (<->)	JAJHVT010000069	2309	606	fig|1580.484.peg.2309	LL936_10895		Integral membrane protein
AWVK01000011	255	216	fig|649758.3.peg.255	HMPREF0495_00280		PLF_1578_00025256	PGF_08225224	hypothetical protein	1268	1918	+
AWVK01000011	256	208	fig|649758.3.peg.256	HMPREF0495_00283		PLF_1578_00029385	PGF_02016361	hypothetical protein	2563	3189	-
AWVK01000011	257	126	fig|649758.3.peg.257	HMPREF0495_00284		PLF_1578_00014197	PGF_03742559	Substrate-specific component QueT (COG4708) of predicted queuosine-regulated ECF transporter	3762	4142	-	bi (<->)	JAGXCC010000055	2057	173	fig|1580.431.peg.2057	KGN14_10085		Substrate-specific component QueT (COG4708) of predicted queuosine-regulated ECF transporter	0.992	0.723	bi (<->)	JAJHVS010000030	1306	173	fig|1580.479.peg.1306	LL938_07595		Substrate-specific component QueT (COG4708) of predicted queuosine-regulated ECF transporter	0.992	0.723	bi (<->)	JAGXIY010000031	1446	173	fig|1580.432.peg.1446	KGP41_08360		Substrate-specific component QueT (COG4708) of predicted queuosine-regulated ECF transporter	0.992	0.723	bi (<->)	JAJHVT010000054	2024	173	fig|1580.484.peg.2024	LL936_09900		Substrate-specific component QueT (COG4708) of predicted queuosine-regulated ECF transporter
AWVK01000011	258	1038	fig|649758.3.peg.258	HMPREF0495_00285		PLF_1578_00120613	PGF_08225224	hypothetical protein	4544	7660	+	bi (<->)	JAGXCC010000055	2058	1038	fig|1580.431.peg.2058	KGN14_10090		hypothetical protein	0.966	0.999	bi (<->)	JAJHVS010000030	1307	1038	fig|1580.479.peg.1307	LL938_07600		hypothetical protein	0.966	0.999	bi (<->)	JAGXIY010000031	1447	1038	fig|1580.432.peg.1447	KGP41_08365		hypothetical protein	0.965	0.999	bi (<->)	JAJHVT010000054	2023	1038	fig|1580.484.peg.2023	LL936_09895		hypothetical protein
AWVK01000011	259	304	fig|649758.3.peg.259	HMPREF0495_00286		PLF_1578_00004073	PGF_00043341	Putative prenyltransferase, contains 1,4-dihydroxy-2-naphthoate octaprenyltransferase domain	7762	8676	+	bi (<->)	JAGXCC010000055	2059	304	fig|1580.431.peg.2059	KGN14_10095		Putative prenyltransferase, contains 1,4-dihydroxy-2-naphthoate octaprenyltransferase domain	0.99	0.997	bi (<->)	JAJHVS010000030	1308	304	fig|1580.479.peg.1308	LL938_07605		Putative prenyltransferase, contains 1,4-dihydroxy-2-naphthoate octaprenyltransferase domain	0.99	0.997	bi (<->)	JAGXIY010000031	1448	304	fig|1580.432.peg.1448	KGP41_08370		Putative prenyltransferase, contains 1,4-dihydroxy-2-naphthoate octaprenyltransferase domain	0.99	0.997	bi (<->)	JAJHVT010000054	2022	304	fig|1580.484.peg.2022	LL936_09890		Putative prenyltransferase, contains 1,4-dihydroxy-2-naphthoate octaprenyltransferase domain
AWVK01000011	260	258	fig|649758.3.peg.260	HMPREF0495_00287		PLF_1578_00011766	PGF_00006351	Efflux ABC transporter, permease protein	8834	9610	-	bi (<->)	JAGXCC010000055	2063	258	fig|1580.431.peg.2063	KGN14_10110		Efflux ABC transporter, permease protein	0.965	0.996	bi (<->)	JAJHVS010000030	1312	258	fig|1580.479.peg.1312	LL938_07620		Efflux ABC transporter, permease protein	0.965	0.996	bi (<->)	JAGXIY010000031	1452	258	fig|1580.432.peg.1452	KGP41_08385		Efflux ABC transporter, permease protein	0.965	0.996	bi (<->)	JAJHVT010000054	2018	258	fig|1580.484.peg.2018	LL936_09875		Efflux ABC transporter, permease protein
AWVK01000011	261	324	fig|649758.3.peg.261	HMPREF0495_00288		PLF_1578_00012555	PGF_00884706	Efflux ABC transporter, ATP-binding protein	9585	10559	-	bi (<->)	JAGXCC010000055	2064	311	fig|1580.431.peg.2064	KGN14_10115		Efflux ABC transporter, ATP-binding protein	0.932	0.994	bi (<->)	JAJHVS010000030	1313	311	fig|1580.479.peg.1313	LL938_07625		Efflux ABC transporter, ATP-binding protein	0.932	0.994	bi (<->)	JAGXIY010000031	1453	311	fig|1580.432.peg.1453	KGP41_08390		Efflux ABC transporter, ATP-binding protein	0.935	0.994	bi (<->)	JAJHVT010000054	2017	311	fig|1580.484.peg.2017	LL936_09870		Efflux ABC transporter, ATP-binding protein
AWVK01000011	262	176	fig|649758.3.peg.262	HMPREF0495_00289		PLF_1578_00163069	PGF_02008732	Organic hydroperoxide resistance transcriptional regulator	10705	11235	+	bi (<->)	JAGXCC010000055	2065	176	fig|1580.431.peg.2065	KGN14_10120		Organic hydroperoxide resistance transcriptional regulator	0.994	0.994	bi (<->)	JAJHVS010000030	1314	176	fig|1580.479.peg.1314	LL938_07630		Organic hydroperoxide resistance transcriptional regulator	0.994	0.994	bi (<->)	JAGXIY010000031	1454	176	fig|1580.432.peg.1454	KGP41_08395		Organic hydroperoxide resistance transcriptional regulator	0.994	0.994	bi (<->)	JAJHVT010000054	2016	176	fig|1580.484.peg.2016	LL936_09865		Organic hydroperoxide resistance transcriptional regulator
AWVK01000011	263	40	fig|649758.3.peg.263			PLF_1578_00031247	PGF_02017815	hypothetical protein	11405	11527	-
AWVK01000011	264	436	fig|649758.3.peg.264	HMPREF0495_00290		PLF_1578_00000160	PGF_00066964	Xanthine/uracil/thiamine/ascorbate permease family protein	11564	12874	-	bi (<->)	JAGXCC010000055	2066	436	fig|1580.431.peg.2066	KGN14_10125		Xanthine/uracil/thiamine/ascorbate permease family protein	0.995	0.998	bi (<->)	JAJHVS010000030	1315	436	fig|1580.479.peg.1315	LL938_07635		Xanthine/uracil/thiamine/ascorbate permease family protein	0.993	0.998	bi (<->)	JAGXIY010000031	1455	436	fig|1580.432.peg.1455	KGP41_08400		Xanthine/uracil/thiamine/ascorbate permease family protein	0.993	0.998	bi (<->)	JAJHVT010000054	2015	436	fig|1580.484.peg.2015	LL936_09860		Xanthine/uracil/thiamine/ascorbate permease family protein
AWVK01000011	265	327	fig|649758.3.peg.265	HMPREF0495_00291		PLF_1578_00005203	PGF_03044098	Oxidoreductase ion channel	13155	14138	-	bi (<->)	JAGXCC010000055	2067	327	fig|1580.431.peg.2067	KGN14_10130		Oxidoreductase ion channel	0.988	0.997	bi (<->)	JAJHVS010000030	1316	327	fig|1580.479.peg.1316	LL938_07640		Oxidoreductase ion channel	0.988	0.997	bi (<->)	JAGXIY010000031	1456	327	fig|1580.432.peg.1456	KGP41_08405		Oxidoreductase ion channel	0.988	0.997	bi (<->)	JAJHVT010000054	2014	327	fig|1580.484.peg.2014	LL936_09855		Oxidoreductase ion channel
AWVK01000011	266	199	fig|649758.3.peg.266	HMPREF0495_00292		PLF_1578_00011480	PGF_08087875	hypothetical protein	14280	14879	+	bi (<->)	JAGXCC010000055	2068	199	fig|1580.431.peg.2068	KGN14_10135		hypothetical protein	0.99	0.995	bi (<->)	JAJHVS010000030	1317	199	fig|1580.479.peg.1317	LL938_07645		hypothetical protein	0.99	0.995	bi (<->)	JAGXIY010000031	1457	199	fig|1580.432.peg.1457	KGP41_08410		hypothetical protein	0.99	0.995	bi (<->)	JAJHVT010000054	2013	199	fig|1580.484.peg.2013	LL936_09850		hypothetical protein
AWVK01000011	267	124	fig|649758.3.peg.267	HMPREF0495_00293		PLF_1578_00012312	PGF_02008111	hypothetical protein	14947	15321	+	bi (<->)	JAGXCC010000055	2069	124	fig|1580.431.peg.2069	KGN14_10140		hypothetical protein	1	0.992	bi (<->)	JAJHVS010000030	1318	124	fig|1580.479.peg.1318	LL938_07650		hypothetical protein	1	0.992	bi (<->)	JAGXIY010000031	1458	124	fig|1580.432.peg.1458	KGP41_08415		hypothetical protein	1	0.992	bi (<->)	JAJHVT010000054	2012	124	fig|1580.484.peg.2012	LL936_09845		hypothetical protein
AWVK01000011	268	337	fig|649758.3.peg.268	HMPREF0495_00294		PLF_1578_00012035	PGF_00034905	Polysaccharide deacetylase family protein	15453	16466	+	bi (<->)	JAGXCC010000058	2104	221	fig|1580.431.peg.2104	KGN14_10315		Polysaccharide deacetylase family protein	0.991	0.995	bi (<->)	JAJHVS010000030	1319	337	fig|1580.479.peg.1319	LL938_07655		Polysaccharide deacetylase family protein	0.994	0.997	bi (<->)	JAGXIY010000031	1459	337	fig|1580.432.peg.1459	KGP41_08420		Polysaccharide deacetylase family protein	0.991	0.997	bi (<->)	JAJHVT010000058	2078	223	fig|1580.484.peg.2078	LL936_10155		Polysaccharide deacetylase family protein
AWVK01000011	269	380	fig|649758.3.peg.269	HMPREF0495_00295		PLF_1578_00008211	PGF_10495275	Uncharacterized deacetylase	16569	17711	-	bi (<->)	JAGXCC010000058	2103	380	fig|1580.431.peg.2103	KGN14_10310		Uncharacterized deacetylase	0.989	0.997	bi (<->)	JAJHVS010000030	1320	380	fig|1580.479.peg.1320	LL938_07660		Uncharacterized deacetylase	0.989	0.997	bi (<->)	JAGXIY010000031	1460	380	fig|1580.432.peg.1460	KGP41_08425		Uncharacterized deacetylase	0.989	0.997	bi (<->)	JAJHVT010000058	2077	380	fig|1580.484.peg.2077	LL936_10150		Uncharacterized deacetylase
AWVK01000011	270	1201	fig|649758.3.peg.270	HMPREF0495_00296		PLF_1578_00033144	PGF_06122323	ATP-dependent helicase/nuclease AddAB, subunit B	18006	21611	+	bi (<->)	JAGXCC010000058	2102	1201	fig|1580.431.peg.2102	KGN14_10305		ATP-dependent helicase/nuclease AddAB, subunit B	0.994	0.999	bi (<->)	JAJHVS010000030	1321	1201	fig|1580.479.peg.1321	LL938_07665		ATP-dependent helicase/nuclease AddAB, subunit B	0.992	0.999	bi (<->)	JAGXIY010000031	1461	1201	fig|1580.432.peg.1461	KGP41_08430		ATP-dependent helicase/nuclease AddAB, subunit B	0.994	0.999	bi (<->)	JAJHVT010000058	2076	1201	fig|1580.484.peg.2076	LL936_10145		ATP-dependent helicase/nuclease AddAB, subunit B
AWVK01000012	271	407	fig|649758.3.peg.271	HMPREF0495_00299		PLF_1578_00165881	PGF_02010554	hypothetical protein	440	1663	-	bi (<->)	JAGXCC010000027	1237	407	fig|1580.431.peg.1237	KGN14_07155		hypothetical protein	0.985	0.998	bi (<->)	JAJHVS010000028	1179	407	fig|1580.479.peg.1179	LL938_07390		hypothetical protein	0.985	0.998	bi (<->)	JAGXIY010000029	1269	407	fig|1580.432.peg.1269	KGP41_08100		hypothetical protein	0.985	0.998	bi (<->)	JAJHVT010000027	1234	407	fig|1580.484.peg.1234	LL936_07110		hypothetical protein
AWVK01000012	272	300	fig|649758.3.peg.272	HMPREF0495_00300		PLF_1578_00017002	PGF_08225224	hypothetical protein	1820	2722	+	bi (<->)	JAGXCC010000027	1236	300	fig|1580.431.peg.1236	KGN14_07150		hypothetical protein	0.983	0.997	bi (<->)	JAJHVS010000028	1178	300	fig|1580.479.peg.1178	LL938_07385		hypothetical protein	0.983	0.997	bi (<->)	JAGXIY010000029	1270	300	fig|1580.432.peg.1270	KGP41_08105		hypothetical protein	0.983	0.997	bi (<->)	JAJHVT010000027	1233	300	fig|1580.484.peg.1233	LL936_07105		hypothetical protein
AWVK01000012	273	572	fig|649758.3.peg.273	HMPREF0495_00301		PLF_1578_00011532	PGF_00403982	probable P-loop kinase or ATPase distantly related to phosphoenolpyruvate carboxykinase	2775	4493	+	bi (<->)	JAGXCC010000027	1235	572	fig|1580.431.peg.1235	KGN14_07145		probable P-loop kinase or ATPase distantly related to phosphoenolpyruvate carboxykinase	0.991	0.998	bi (<->)	JAJHVS010000028	1177	572	fig|1580.479.peg.1177	LL938_07380		probable P-loop kinase or ATPase distantly related to phosphoenolpyruvate carboxykinase	0.991	0.998	bi (<->)	JAGXIY010000029	1271	572	fig|1580.432.peg.1271	KGP41_08110		probable P-loop kinase or ATPase distantly related to phosphoenolpyruvate carboxykinase	0.991	0.998	bi (<->)	JAJHVT010000027	1232	572	fig|1580.484.peg.1232	LL936_07100		probable P-loop kinase or ATPase distantly related to phosphoenolpyruvate carboxykinase
AWVK01000012	274	225	fig|649758.3.peg.274	HMPREF0495_00302		PLF_1578_00000695	PGF_00723627	Intracellular protease	4552	5229	-	bi (<->)	JAGXCC010000027	1234	225	fig|1580.431.peg.1234	KGN14_07140		Intracellular protease	0.978	0.996	bi (<->)	JAJHVS010000028	1176	225	fig|1580.479.peg.1176	LL938_07375		Intracellular protease	0.978	0.996	bi (<->)	JAGXIY010000029	1272	225	fig|1580.432.peg.1272	KGP41_08115		Intracellular protease	0.978	0.996	bi (<->)	JAJHVT010000027	1231	225	fig|1580.484.peg.1231	LL936_07095		Intracellular protease
AWVK01000012	275	112	fig|649758.3.peg.275	HMPREF0495_00303		PLF_1578_00077847	PGF_08030842	Transcriptional regulator, ArsR family	5226	5564	-	bi (<->)	JAGXCC010000027	1233	112	fig|1580.431.peg.1233	KGN14_07135		Transcriptional regulator, ArsR family	0.982	0.991	bi (<->)	JAJHVS010000028	1175	112	fig|1580.479.peg.1175	LL938_07370		Transcriptional regulator, ArsR family	0.982	0.991	bi (<->)	JAGXIY010000029	1273	112	fig|1580.432.peg.1273	KGP41_08120		Transcriptional regulator, ArsR family	0.982	0.991	bi (<->)	JAJHVT010000027	1230	112	fig|1580.484.peg.1230	LL936_07090		Transcriptional regulator, ArsR family
AWVK01000012	276	337	fig|649758.3.peg.276	HMPREF0495_00304		PLF_1578_00165463	PGF_02007855	Zinc-type alcohol dehydrogenase-like protein	5725	6738	+	bi (<->)	JAGXCC010000027	1232	337	fig|1580.431.peg.1232	KGN14_07130		Zinc-type alcohol dehydrogenase-like protein	0.979	0.997	bi (<->)	JAJHVS010000028	1174	337	fig|1580.479.peg.1174	LL938_07365		Zinc-type alcohol dehydrogenase-like protein	0.979	0.997	bi (<->)	JAGXIY010000029	1274	337	fig|1580.432.peg.1274	KGP41_08125		Zinc-type alcohol dehydrogenase-like protein	0.979	0.997	bi (<->)	JAJHVT010000027	1229	337	fig|1580.484.peg.1229	LL936_07085		Zinc-type alcohol dehydrogenase-like protein
AWVK01000012	277	321	fig|649758.3.peg.277	HMPREF0495_00305		PLF_1578_00007598	PGF_07072294	Electron transfer flavoprotein, alpha subunit	6811	7776	-	bi (<->)	JAGXCC010000027	1231	321	fig|1580.431.peg.1231	KGN14_07125		Electron transfer flavoprotein, alpha subunit	0.991	0.997	bi (<->)	JAJHVS010000028	1173	321	fig|1580.479.peg.1173	LL938_07360		Electron transfer flavoprotein, alpha subunit	0.991	0.997	bi (<->)	JAGXIY010000029	1275	321	fig|1580.432.peg.1275	KGP41_08130		Electron transfer flavoprotein, alpha subunit	0.991	0.997	bi (<->)	JAJHVT010000027	1228	321	fig|1580.484.peg.1228	LL936_07080		Electron transfer flavoprotein, alpha subunit
AWVK01000012	278	264	fig|649758.3.peg.278	HMPREF0495_00306		PLF_1578_00006675	PGF_05318435	Electron transfer flavoprotein, beta subunit	7790	8584	-	bi (<->)	JAGXCC010000027	1230	264	fig|1580.431.peg.1230	KGN14_07120		Electron transfer flavoprotein, beta subunit	0.981	0.996	bi (<->)	JAJHVS010000028	1172	264	fig|1580.479.peg.1172	LL938_07355		Electron transfer flavoprotein, beta subunit	0.981	0.996	bi (<->)	JAGXIY010000029	1276	264	fig|1580.432.peg.1276	KGP41_08135		Electron transfer flavoprotein, beta subunit	0.981	0.996	bi (<->)	JAJHVT010000027	1227	264	fig|1580.484.peg.1227	LL936_07075		Electron transfer flavoprotein, beta subunit
AWVK01000012	279	372	fig|649758.3.peg.279	HMPREF0495_00307		PLF_1578_00006949	PGF_10428547	Acyl-CoA dehydrogenase	8594	9712	-	bi (<->)	JAGXCC010000027	1229	372	fig|1580.431.peg.1229	KGN14_07115		Acyl-CoA dehydrogenase	0.989	0.997	bi (<->)	JAJHVS010000028	1171	372	fig|1580.479.peg.1171	LL938_07350		Acyl-CoA dehydrogenase	0.989	0.997	bi (<->)	JAGXIY010000029	1277	372	fig|1580.432.peg.1277	KGP41_08140		Acyl-CoA dehydrogenase	0.989	0.997	bi (<->)	JAJHVT010000027	1226	372	fig|1580.484.peg.1226	LL936_07070		Acyl-CoA dehydrogenase
AWVK01000012	280	340	fig|649758.3.peg.280	HMPREF0495_00308		PLF_1578_00011081	PGF_07410757	Aldose 1-epimerase (EC 5.1.3.3)	10045	11067	+	bi (<->)	JAGXCC010000027	1228	340	fig|1580.431.peg.1228	KGN14_07110		Aldose 1-epimerase (EC 5.1.3.3)	0.974	0.997	bi (<->)	JAJHVS010000028	1170	340	fig|1580.479.peg.1170	LL938_07345		Aldose 1-epimerase (EC 5.1.3.3)	0.974	0.997	bi (<->)	JAGXIY010000029	1278	340	fig|1580.432.peg.1278	KGP41_08145		Aldose 1-epimerase (EC 5.1.3.3)	0.971	0.997	bi (<->)	JAJHVT010000027	1225	340	fig|1580.484.peg.1225	LL936_07065		Aldose 1-epimerase (EC 5.1.3.3)
AWVK01000012	281	576	fig|649758.3.peg.281	HMPREF0495_00309		PLF_1578_00007019	PGF_00033479	Phosphoglucomutase (EC 5.4.2.2)	11089	12819	+	bi (<->)	JAGXCC010000027	1227	576	fig|1580.431.peg.1227	KGN14_07105		Phosphoglucomutase (EC 5.4.2.2)	0.993	0.998	bi (<->)	JAJHVS010000028	1169	576	fig|1580.479.peg.1169	LL938_07340		Phosphoglucomutase (EC 5.4.2.2)	0.993	0.998	bi (<->)	JAGXIY010000029	1279	576	fig|1580.432.peg.1279	KGP41_08150		Phosphoglucomutase (EC 5.4.2.2)	0.993	0.998	bi (<->)	JAJHVT010000027	1224	576	fig|1580.484.peg.1224	LL936_07060		Phosphoglucomutase (EC 5.4.2.2)
AWVK01000012	282	81	fig|649758.3.peg.282	HMPREF0495_00310		PLF_1578_00011498	PGF_03960287	hypothetical protein	13108	13353	+	bi (<->)	JAGXCC010000027	1226	81	fig|1580.431.peg.1226	KGN14_07100		hypothetical protein	0.988	0.988	bi (<->)	JAJHVS010000028	1168	81	fig|1580.479.peg.1168	LL938_07335		hypothetical protein	0.988	0.988	bi (<->)	JAGXIY010000029	1280	81	fig|1580.432.peg.1280	KGP41_08155		hypothetical protein	0.988	0.988	bi (<->)	JAJHVT010000027	1223	81	fig|1580.484.peg.1223	LL936_07055		hypothetical protein
AWVK01000012	283	474	fig|649758.3.peg.283	HMPREF0495_00311		PLF_1578_00005647	PGF_00016515	Lactose and galactose permease, GPH translocator family	13405	14829	+	bi (<->)	JAGXCC010000027	1225	474	fig|1580.431.peg.1225	KGN14_07095		Lactose and galactose permease, GPH translocator family	0.81	0.998	bi (<->)	JAJHVS010000028	1167	474	fig|1580.479.peg.1167	LL938_07330		Lactose and galactose permease, GPH translocator family	0.81	0.998	bi (<->)	JAGXIY010000029	1281	474	fig|1580.432.peg.1281	KGP41_08160		Lactose and galactose permease, GPH translocator family	0.81	0.998	bi (<->)	JAJHVT010000027	1222	474	fig|1580.484.peg.1222	LL936_07050		Lactose and galactose permease, GPH translocator family
AWVK01000012	284	389	fig|649758.3.peg.284	HMPREF0495_00312		PLF_1578_00157489	PGF_00007085	Galactokinase (EC 2.7.1.6)	14989	16158	+	bi (<->)	JAGXCC010000027	1223	389	fig|1580.431.peg.1223	KGN14_07090		Galactokinase (EC 2.7.1.6)	0.987	0.997	bi (<->)	JAJHVS010000028	1165	389	fig|1580.479.peg.1165	LL938_07325		Galactokinase (EC 2.7.1.6)	0.985	0.997	bi (<->)	JAGXIY010000029	1283	389	fig|1580.432.peg.1283	KGP41_08165		Galactokinase (EC 2.7.1.6)	0.987	0.997	bi (<->)	JAJHVT010000027	1220	389	fig|1580.484.peg.1220	LL936_07045		Galactokinase (EC 2.7.1.6)
AWVK01000012	285	334	fig|649758.3.peg.285	HMPREF0495_00313		PLF_1578_00000091	PGF_01033123	UDP-glucose 4-epimerase (EC 5.1.3.2)	16236	17240	+	bi (<->)	JAGXCC010000027	1222	334	fig|1580.431.peg.1222	KGN14_07085	galE	UDP-glucose 4-epimerase (EC 5.1.3.2)	0.997	0.997	bi (<->)	JAJHVS010000028	1164	334	fig|1580.479.peg.1164	LL938_07320	galE	UDP-glucose 4-epimerase (EC 5.1.3.2)	0.997	0.997	bi (<->)	JAGXIY010000029	1284	334	fig|1580.432.peg.1284	KGP41_08170	galE	UDP-glucose 4-epimerase (EC 5.1.3.2)	0.997	0.997	bi (<->)	JAJHVT010000027	1219	334	fig|1580.484.peg.1219	LL936_07040	galE	UDP-glucose 4-epimerase (EC 5.1.3.2)
AWVK01000012	286	487	fig|649758.3.peg.286	HMPREF0495_00314		PLF_1578_00072693	PGF_00007119	Galactose-1-phosphate uridylyltransferase (EC 2.7.7.10)	17244	18707	+	bi (<->)	JAGXCC010000027	1221	488	fig|1580.431.peg.1221	KGN14_07080		Galactose-1-phosphate uridylyltransferase (EC 2.7.7.10)	0.982	0.996	bi (<->)	JAJHVS010000028	1163	488	fig|1580.479.peg.1163	LL938_07315		Galactose-1-phosphate uridylyltransferase (EC 2.7.7.10)	0.982	0.996	bi (<->)	JAGXIY010000029	1285	488	fig|1580.432.peg.1285	KGP41_08175		Galactose-1-phosphate uridylyltransferase (EC 2.7.7.10)	0.982	0.996	bi (<->)	JAJHVT010000027	1218	488	fig|1580.484.peg.1218	LL936_07035		Galactose-1-phosphate uridylyltransferase (EC 2.7.7.10)
AWVK01000012	287	336	fig|649758.3.peg.287	HMPREF0495_00315		PLF_1578_00010568	PGF_02870372	Galactose operon repressor, GalR-LacI family of transcriptional regulators	18730	19740	+	bi (<->)	JAGXCC010000027	1220	336	fig|1580.431.peg.1220	KGN14_07075		Galactose operon repressor, GalR-LacI family of transcriptional regulators	0.985	0.997	bi (<->)	JAJHVS010000028	1162	336	fig|1580.479.peg.1162	LL938_07310		Galactose operon repressor, GalR-LacI family of transcriptional regulators	0.985	0.997	bi (<->)	JAGXIY010000029	1286	336	fig|1580.432.peg.1286	KGP41_08180		Galactose operon repressor, GalR-LacI family of transcriptional regulators	0.985	0.997	bi (<->)	JAJHVT010000027	1217	336	fig|1580.484.peg.1217	LL936_07030		Galactose operon repressor, GalR-LacI family of transcriptional regulators
AWVK01000012	288	61	fig|649758.3.peg.288	HMPREF0495_00318		PLF_1578_00016092	PGF_02009782	hypothetical protein	20788	20973	+	bi (<->)	JAGXCC010000027	1219	82	fig|1580.431.peg.1219	KGN14_07070		hypothetical protein	1	0.732	bi (<->)	JAJHVS010000028	1161	82	fig|1580.479.peg.1161	LL938_07305		hypothetical protein	1	0.732	bi (<->)	JAGXIY010000029	1287	82	fig|1580.432.peg.1287	KGP41_08185		hypothetical protein	1	0.732	bi (<->)	JAJHVT010000027	1216	82	fig|1580.484.peg.1216	LL936_07025		hypothetical protein
AWVK01000012	289	750	fig|649758.3.peg.289	HMPREF0495_00320		PLF_1578_00000236	PGF_08854233	Ribonucleotide reductase of class II (coenzyme B12-dependent) (EC 1.17.4.1)	21442	23694	+	bi (<->)	JAGXCC010000027	1218	750	fig|1580.431.peg.1218	KGN14_07065	nrdJ	Ribonucleotide reductase of class II (coenzyme B12-dependent) (EC 1.17.4.1)	0.993	0.999	bi (<->)	JAJHVS010000028	1160	750	fig|1580.479.peg.1160	LL938_07300	nrdJ	Ribonucleotide reductase of class II (coenzyme B12-dependent) (EC 1.17.4.1)	0.993	0.999	bi (<->)	JAGXIY010000029	1288	750	fig|1580.432.peg.1288	KGP41_08190	nrdJ	Ribonucleotide reductase of class II (coenzyme B12-dependent) (EC 1.17.4.1)	0.993	0.999	bi (<->)	JAJHVT010000027	1215	750	fig|1580.484.peg.1215	LL936_07020	nrdJ	Ribonucleotide reductase of class II (coenzyme B12-dependent) (EC 1.17.4.1)
AWVK01000012	290	156	fig|649758.3.peg.290	HMPREF0495_00321		PLF_1578_00020950	PGF_08224067	hypothetical protein	23799	24269	-
AWVK01000012	291	230	fig|649758.3.peg.291	HMPREF0495_00322		PLF_1578_00019115	PGF_02011096	hypothetical protein	24236	24928	-	uni (->)	JAGXCC010000023	1100	241	fig|1580.431.peg.1100	KGN14_06475		Efflux ABC transporter, ATP-binding protein	0.32	0.784	uni (->)	JAJHVS010000019	742	241	fig|1580.479.peg.742	LL938_05675		Efflux ABC transporter, ATP-binding protein	0.32	0.784	uni (->)	JAGXIY010000020	932	241	fig|1580.432.peg.932	KGP41_06420		Efflux ABC transporter, ATP-binding protein	0.32	0.784	uni (->)	JAJHVT010000022	1064	241	fig|1580.484.peg.1064	LL936_06265		Efflux ABC transporter, ATP-binding protein
AWVK01000012	292	229	fig|649758.3.peg.292	HMPREF0495_00323		PLF_1578_00155159	PGF_02011120	hypothetical protein	24939	25628	-
AWVK01000012	293	263	fig|649758.3.peg.293	HMPREF0495_00324		PLF_1578_00019420	PGF_08225224	hypothetical protein	25618	26409	-
AWVK01000012	294	177	fig|649758.3.peg.294	HMPREF0495_00325		PLF_1578_00012584	PGF_01447139	ATP:Cob(I)alamin adenosyltransferase (EC 2.5.1.17)	26796	27329	+	bi (<->)	JAGXCC010000027	1217	177	fig|1580.431.peg.1217	KGN14_07060		ATP:Cob(I)alamin adenosyltransferase (EC 2.5.1.17)	0.989	0.994	bi (<->)	JAJHVS010000028	1159	177	fig|1580.479.peg.1159	LL938_07295		ATP:Cob(I)alamin adenosyltransferase (EC 2.5.1.17)	0.989	0.994	bi (<->)	JAGXIY010000029	1289	177	fig|1580.432.peg.1289	KGP41_08195		ATP:Cob(I)alamin adenosyltransferase (EC 2.5.1.17)	0.989	0.994	bi (<->)	JAJHVT010000027	1214	177	fig|1580.484.peg.1214	LL936_07015		ATP:Cob(I)alamin adenosyltransferase (EC 2.5.1.17)
AWVK01000012	295	651	fig|649758.3.peg.295	HMPREF0495_00328		PLF_1578_00002112	PGF_00025445	Neutral endopeptidase O (EC 3.4.24.-)	28291	30246	-	bi (<->)	JAGXCC010000125	407	567	fig|1580.431.peg.407	KGN14_12730		Neutral endopeptidase O (EC 3.4.24.-)	0.986	0.998	bi (<->)	JAJHVS010000111	282	567	fig|1580.479.peg.282	LL938_11985		Neutral endopeptidase O (EC 3.4.24.-)	0.986	0.998	bi (<->)	JAGXIY010000105	222	567	fig|1580.432.peg.222	KGP41_12310		Neutral endopeptidase O (EC 3.4.24.-)	0.984	0.998	bi (<->)	JAJHVT010000125	406	567	fig|1580.484.peg.406	LL936_12685		Neutral endopeptidase O (EC 3.4.24.-)
AWVK01000012	296	167	fig|649758.3.peg.296	HMPREF0495_00329		PLF_1578_00012131	PGF_10423881	Transcriptional regulator, MarR family	30383	30886	-	bi (<->)	JAGXCC010000125	408	167	fig|1580.431.peg.408	KGN14_12735		Transcriptional regulator, MarR family	0.988	0.994	bi (<->)	JAJHVS010000111	283	167	fig|1580.479.peg.283	LL938_11990		Transcriptional regulator, MarR family	0.988	0.994	bi (<->)	JAGXIY010000105	221	167	fig|1580.432.peg.221	KGP41_12305		Transcriptional regulator, MarR family	0.988	0.994	bi (<->)	JAJHVT010000125	405	167	fig|1580.484.peg.405	LL936_12680		Transcriptional regulator, MarR family
AWVK01000012	297	248	fig|649758.3.peg.297	HMPREF0495_00330		PLF_1578_00022946	PGF_02013134	hypothetical protein	31162	31908	-	bi (<->)	JAGXCC010000125	409	117	fig|1580.431.peg.409	KGN14_12740		hypothetical protein	0.991	0.991	bi (<->)	JAJHVS010000111	284	117	fig|1580.479.peg.284			hypothetical protein	0.991	0.991	bi (<->)	JAGXIY010000105	220	117	fig|1580.432.peg.220	KGP41_12300		hypothetical protein	0.991	0.991	bi (<->)	JAJHVT010000125	404	117	fig|1580.484.peg.404			hypothetical protein
AWVK01000012	298	294	fig|649758.3.peg.298	HMPREF0495_00331		PLF_1578_00011944	PGF_02008010	Lipoprotein	32080	32964	-	bi (<->)	JAGXCC010000097	2775	294	fig|1580.431.peg.2775	KGN14_12160		Lipoprotein	0.99	0.997	bi (<->)	JAJHVS010000049	1809	294	fig|1580.479.peg.1809	LL938_09660		Lipoprotein	0.99	0.997	bi (<->)	JAGXIY010000080	2552	294	fig|1580.432.peg.2552	KGP41_11815		Lipoprotein	0.986	0.997	bi (<->)	JAJHVT010000057	2056	294	fig|1580.484.peg.2056	LL936_10055		Lipoprotein
AWVK01000012	299	141	fig|649758.3.peg.299	HMPREF0495_00332		PLF_1578_00012147	PGF_05947556	Universal stress protein family	33182	33607	+	bi (<->)	JAGXCC010000097	2774	161	fig|1580.431.peg.2774	KGN14_12155		Universal stress protein family	1	0.87	bi (<->)	JAJHVS010000049	1810	161	fig|1580.479.peg.1810	LL938_09665		Universal stress protein family	1	0.87	bi (<->)	JAGXIY010000080	2551	161	fig|1580.432.peg.2551	KGP41_11810		Universal stress protein family	1	0.87	bi (<->)	JAJHVT010000057	2057	161	fig|1580.484.peg.2057	LL936_10060		Universal stress protein family
AWVK01000012	300	38	fig|649758.3.peg.300			PLF_1578_00008772	PGF_02049450	hypothetical protein	33678	33794	-	bi (<->)	JAGXCC010000097	2773	38	fig|1580.431.peg.2773			hypothetical protein	1	0.974	bi (<->)	JAJHVS010000049	1811	38	fig|1580.479.peg.1811			hypothetical protein	1	0.974	bi (<->)	JAGXIY010000080	2550	38	fig|1580.432.peg.2550			hypothetical protein	1	0.974	bi (<->)	JAJHVT010000057	2058	38	fig|1580.484.peg.2058			hypothetical protein
AWVK01000012	301	371	fig|649758.3.peg.301	HMPREF0495_00333		PLF_1578_00008354	PGF_00242238	YibE/F family protein	34021	35136	+	bi (<->)	JAGXCC010000097	2772	413	fig|1580.431.peg.2772	KGN14_12150		YibE/F family protein	0.995	0.896	bi (<->)	JAJHVS010000049	1812	371	fig|1580.479.peg.1812	LL938_09670		YibE/F family protein	0.995	0.997	bi (<->)	JAGXIY010000080	2549	413	fig|1580.432.peg.2549	KGP41_11805		YibE/F family protein	0.995	0.896	bi (<->)	JAJHVT010000057	2059	413	fig|1580.484.peg.2059	LL936_10065		YibE/F family protein
AWVK01000012	302	260	fig|649758.3.peg.302	HMPREF0495_00334		PLF_1578_00007941	PGF_00014479	Integral membrane protein	35133	35915	+	bi (<->)	JAGXCC010000097	2771	260	fig|1580.431.peg.2771	KGN14_12145		Integral membrane protein	1	0.996	bi (<->)	JAJHVS010000049	1813	260	fig|1580.479.peg.1813	LL938_09675		Integral membrane protein	1	0.996	bi (<->)	JAGXIY010000080	2548	260	fig|1580.432.peg.2548	KGP41_11800		Integral membrane protein	1	0.996	bi (<->)	JAJHVT010000057	2060	260	fig|1580.484.peg.2060	LL936_10070		Integral membrane protein
AWVK01000012	303	229	fig|649758.3.peg.303	HMPREF0495_00335		PLF_1578_00154001	PGF_08225224	hypothetical protein	36005	36694	+	bi (<->)	JAGXCC010000097	2770	248	fig|1580.431.peg.2770	KGN14_12140		hypothetical protein	0.806	0.907	bi (<->)	JAJHVS010000049	1814	248	fig|1580.479.peg.1814	LL938_09680		hypothetical protein	0.806	0.907	bi (<->)	JAGXIY010000080	2547	248	fig|1580.432.peg.2547	KGP41_11795		hypothetical protein	0.802	0.907	bi (<->)	JAJHVT010000057	2061	248	fig|1580.484.peg.2061	LL936_10075		hypothetical protein
AWVK01000012	304	361	fig|649758.3.peg.304	HMPREF0495_00336		PLF_1578_00007895	PGF_00403152	Bifunctional autolysin Atl / N-acetylmuramoyl-L-alanine amidase (EC 3.5.1.28)/ endo-beta-N-acetylglucosaminidase (EC 3.2.1.96)	36820	37905	-	bi (<->)	JAGXCC010000081	2577	233	fig|1580.431.peg.2577			Bifunctional autolysin Atl / N-acetylmuramoyl-L-alanine amidase (EC 3.5.1.28)/ endo-beta-N-acetylglucosaminidase (EC 3.2.1.96)	0.996	0.996	bi (<->)	JAJHVS010000049	1815	819	fig|1580.479.peg.1815	LL938_09685		Bifunctional autolysin Atl / N-acetylmuramoyl-L-alanine amidase (EC 3.5.1.28)/ endo-beta-N-acetylglucosaminidase (EC 3.2.1.96)	0.971	0.414	bi (<->)	JAGXIY010000064	2290	233	fig|1580.432.peg.2290			Bifunctional autolysin Atl / N-acetylmuramoyl-L-alanine amidase (EC 3.5.1.28)/ endo-beta-N-acetylglucosaminidase (EC 3.2.1.96)	0.996	0.996	bi (<->)	JAJHVT010000057	2062	540	fig|1580.484.peg.2062	LL936_10080		Bifunctional autolysin Atl / N-acetylmuramoyl-L-alanine amidase (EC 3.5.1.28)/ endo-beta-N-acetylglucosaminidase (EC 3.2.1.96)
AWVK01000012	305	163	fig|649758.3.peg.305	HMPREF0495_00337		PLF_1578_00004564	PGF_00031568	Peroxide stress regulator PerR, FUR family	38227	38718	-	bi (<->)	JAGXCC010000081	2578	163	fig|1580.431.peg.2578	KGN14_11575		Peroxide stress regulator PerR, FUR family	1	0.994	bi (<->)	JAJHVS010000049	1816	163	fig|1580.479.peg.1816	LL938_09690		Peroxide stress regulator PerR, FUR family	1	0.994	bi (<->)	JAGXIY010000064	2292	163	fig|1580.432.peg.2292	KGP41_11255		Peroxide stress regulator PerR, FUR family	1	0.994	bi (<->)	JAJHVT010000057	2063	163	fig|1580.484.peg.2063	LL936_10085		Peroxide stress regulator PerR, FUR family
AWVK01000012	306	229	fig|649758.3.peg.306	HMPREF0495_00338		PLF_1578_00010862	PGF_02007632	nodulin 21-related protein	38988	39677	+	bi (<->)	JAGXCC010000081	2579	229	fig|1580.431.peg.2579	KGN14_11580		nodulin 21-related protein	0.969	0.996	bi (<->)	JAJHVS010000049	1817	229	fig|1580.479.peg.1817	LL938_09695		nodulin 21-related protein	0.969	0.996	bi (<->)	JAGXIY010000064	2293	229	fig|1580.432.peg.2293	KGP41_11260		nodulin 21-related protein	0.969	0.996	bi (<->)	JAJHVT010000057	2064	229	fig|1580.484.peg.2064	LL936_10090		nodulin 21-related protein
AWVK01000012	307	235	fig|649758.3.peg.307	HMPREF0495_00339		PLF_1578_00000638	PGF_08225224	hypothetical protein	39689	40396	+	bi (<->)	JAGXCC010000081	2580	235	fig|1580.431.peg.2580	KGN14_11585		hypothetical protein	0.974	0.996	bi (<->)	JAJHVS010000049	1818	235	fig|1580.479.peg.1818	LL938_09700		hypothetical protein	0.974	0.996	bi (<->)	JAGXIY010000064	2294	235	fig|1580.432.peg.2294	KGP41_11265		hypothetical protein	0.974	0.996	bi (<->)	JAJHVT010000057	2065	235	fig|1580.484.peg.2065	LL936_10095		hypothetical protein
AWVK01000012	308	529	fig|649758.3.peg.308	HMPREF0495_00340		PLF_1578_00010520	PGF_03071513	Amino acid-proton symporter YbeC	40481	42070	+	bi (<->)	JAGXCC010000081	2581	529	fig|1580.431.peg.2581	KGN14_11590		Amino acid-proton symporter YbeC	0.985	0.998	bi (<->)	JAJHVS010000049	1819	529	fig|1580.479.peg.1819	LL938_09705		Amino acid-proton symporter YbeC	0.985	0.998	bi (<->)	JAGXIY010000064	2295	529	fig|1580.432.peg.2295	KGP41_11270		Amino acid-proton symporter YbeC	0.985	0.998	bi (<->)	JAJHVT010000057	2066	529	fig|1580.484.peg.2066	LL936_10100		Amino acid-proton symporter YbeC
AWVK01000012	309	148	fig|649758.3.peg.309	HMPREF0495_00341		PLF_1578_00012290	PGF_02008102	hypothetical protein	42131	42577	-	bi (<->)	JAGXCC010000081	2582	148	fig|1580.431.peg.2582	KGN14_11595		hypothetical protein	0.973	0.993	bi (<->)	JAJHVS010000049	1820	148	fig|1580.479.peg.1820	LL938_09710		hypothetical protein	0.966	0.993	bi (<->)	JAGXIY010000064	2296	148	fig|1580.432.peg.2296	KGP41_11275		hypothetical protein	0.966	0.993	bi (<->)	JAJHVT010000057	2067	148	fig|1580.484.peg.2067	LL936_10105		hypothetical protein
AWVK01000012	310	347	fig|649758.3.peg.310	HMPREF0495_00342		PLF_1578_00033056	PGF_05564656	6-phosphogluconolactonase (EC 3.1.1.31)	42721	43764	+	bi (<->)	JAGXCC010000081	2583	347	fig|1580.431.peg.2583	KGN14_11600		6-phosphogluconolactonase (EC 3.1.1.31)	0.991	0.997	bi (<->)	JAJHVS010000049	1821	347	fig|1580.479.peg.1821	LL938_09715		6-phosphogluconolactonase (EC 3.1.1.31)	0.991	0.997	bi (<->)	JAGXIY010000064	2297	347	fig|1580.432.peg.2297	KGP41_11280		6-phosphogluconolactonase (EC 3.1.1.31)	0.988	0.997	bi (<->)	JAJHVT010000057	2068	347	fig|1580.484.peg.2068	LL936_10110		6-phosphogluconolactonase (EC 3.1.1.31)
AWVK01000012	311	305	fig|649758.3.peg.311	HMPREF0495_00343		PLF_1578_00166383	PGF_08225224	hypothetical protein	43888	44805	-	bi (<->)	JAGXCC010000014	492	305	fig|1580.431.peg.492	KGN14_04330		hypothetical protein	0.98	0.993	bi (<->)	JAJHVS010000015	555	305	fig|1580.479.peg.555	LL938_04910		hypothetical protein	0.98	0.993	bi (<->)	JAGXIY010000016	584	305	fig|1580.432.peg.584	KGP41_05485		hypothetical protein	0.98	0.993	bi (<->)	JAJHVT010000014	490	305	fig|1580.484.peg.490	LL936_04345		hypothetical protein
AWVK01000012	312	230	fig|649758.3.peg.312	HMPREF0495_00344		PLF_1578_00166890	PGF_08225224	hypothetical protein	44802	45494	-	bi (<->)	JAGXCC010000014	493	230	fig|1580.431.peg.493	KGN14_04335		hypothetical protein	0.987	0.991	bi (<->)	JAJHVS010000015	554	230	fig|1580.479.peg.554	LL938_04905		hypothetical protein	0.991	0.991	bi (<->)	JAGXIY010000016	585	230	fig|1580.432.peg.585	KGP41_05490		hypothetical protein	0.991	0.991	bi (<->)	JAJHVT010000014	491	230	fig|1580.484.peg.491	LL936_04350		hypothetical protein
AWVK01000012	313	788	fig|649758.3.peg.313	HMPREF0495_00345		PLF_1578_00005297	PGF_00423471	DinG family ATP-dependent helicase CPE1197	45491	47857	-	bi (<->)	JAGXCC010000014	494	788	fig|1580.431.peg.494	KGN14_04340		DinG family ATP-dependent helicase CPE1197	0.994	0.999	bi (<->)	JAJHVS010000015	553	788	fig|1580.479.peg.553	LL938_04900		DinG family ATP-dependent helicase CPE1197	0.994	0.999	bi (<->)	JAGXIY010000016	586	788	fig|1580.432.peg.586	KGP41_05495		DinG family ATP-dependent helicase CPE1197	0.994	0.999	bi (<->)	JAJHVT010000014	492	788	fig|1580.484.peg.492	LL936_04355		DinG family ATP-dependent helicase CPE1197
AWVK01000012	314	87	fig|649758.3.peg.314	HMPREF0495_00346		PLF_1578_00042126	PGF_00086663	hypothetical protein	48010	48273	+	bi (<->)	JAGXCC010000014	495	87	fig|1580.431.peg.495	KGN14_04345		hypothetical protein	0.989	0.989	bi (<->)	JAJHVS010000015	552	87	fig|1580.479.peg.552	LL938_04895		hypothetical protein	0.989	0.989	bi (<->)	JAGXIY010000016	587	87	fig|1580.432.peg.587	KGP41_05500		hypothetical protein	0.989	0.989	bi (<->)	JAJHVT010000014	493	87	fig|1580.484.peg.493	LL936_04360		hypothetical protein
AWVK01000012	315	67	fig|649758.3.peg.315	HMPREF0495_00347		PLF_1578_00163635	PGF_02008396	hypothetical protein	48344	48547	+	bi (<->)	JAGXCC010000014	496	67	fig|1580.431.peg.496	KGN14_04350		hypothetical protein	0.97	0.985	bi (<->)	JAJHVS010000015	551	67	fig|1580.479.peg.551	LL938_04890		hypothetical protein	0.97	0.985	bi (<->)	JAGXIY010000016	588	67	fig|1580.432.peg.588	KGP41_05505		hypothetical protein	0.97	0.985	bi (<->)	JAJHVT010000014	494	67	fig|1580.484.peg.494	LL936_04365		hypothetical protein
AWVK01000013	316	226	fig|649758.3.peg.316	HMPREF0495_00350		PLF_1578_00007399	PGF_02016051	hypothetical protein	2394	3074	-	bi (<->)	JAGXCC010000003	1348	226	fig|1580.431.peg.1348	KGN14_01150		hypothetical protein	0.978	0.996	bi (<->)	JAJHVS010000004	1577	226	fig|1580.479.peg.1577	LL938_01630		hypothetical protein	0.978	0.996	bi (<->)	JAGXIY010000005	2007	226	fig|1580.432.peg.2007	KGP41_02485		hypothetical protein	0.978	0.996	bi (<->)	JAJHVT010000003	1341	226	fig|1580.484.peg.1341	LL936_01145		hypothetical protein
AWVK01000013	317	218	fig|649758.3.peg.317	HMPREF0495_00351		PLF_1578_00164397	PGF_00033555	Phosphoglycerate mutase family 5	3084	3740	-	bi (<->)	JAGXCC010000003	1347	225	fig|1580.431.peg.1347	KGN14_01145		Phosphoglycerate mutase family 5	0.986	0.964	bi (<->)	JAJHVS010000004	1578	218	fig|1580.479.peg.1578	LL938_01635		Phosphoglycerate mutase family 5	0.995	0.995	bi (<->)	JAGXIY010000005	2006	225	fig|1580.432.peg.2006	KGP41_02480		Phosphoglycerate mutase family 5	0.991	0.964	bi (<->)	JAJHVT010000003	1342	225	fig|1580.484.peg.1342	LL936_01150		Phosphoglycerate mutase family 5
AWVK01000013	318	375	fig|649758.3.peg.318	HMPREF0495_00352		PLF_1578_00000056	PGF_07304022	tRNA-specific 2-thiouridylase MnmA (EC 2.8.1.13)	3883	5010	-	bi (<->)	JAGXCC010000003	1346	375	fig|1580.431.peg.1346	KGN14_01140	mnmA	tRNA-specific 2-thiouridylase MnmA (EC 2.8.1.13)	0.997	0.997	bi (<->)	JAJHVS010000004	1579	375	fig|1580.479.peg.1579	LL938_01640	mnmA	tRNA-specific 2-thiouridylase MnmA (EC 2.8.1.13)	0.997	0.997	bi (<->)	JAGXIY010000005	2005	375	fig|1580.432.peg.2005	KGP41_02475	mnmA	tRNA-specific 2-thiouridylase MnmA (EC 2.8.1.13)	0.997	0.997	bi (<->)	JAJHVT010000003	1343	375	fig|1580.484.peg.1343	LL936_01155	mnmA	tRNA-specific 2-thiouridylase MnmA (EC 2.8.1.13)
AWVK01000013	319	113	fig|649758.3.peg.319	HMPREF0495_00354		PLF_1578_00012324	PGF_02008118	hypothetical protein	5229	5570	-	bi (<->)	JAGXCC010000003	1344	113	fig|1580.431.peg.1344	KGN14_01135		hypothetical protein	1	0.991	bi (<->)	JAJHVS010000004	1580	113	fig|1580.479.peg.1580	LL938_01645		hypothetical protein	1	0.991	bi (<->)	JAGXIY010000005	2004	113	fig|1580.432.peg.2004	KGP41_02470		hypothetical protein	1	0.991	bi (<->)	JAJHVT010000003	1345	113	fig|1580.484.peg.1345	LL936_01160		hypothetical protein
AWVK01000013	320	398	fig|649758.3.peg.320	HMPREF0495_00355		PLF_1578_00005435	PGF_10025016	Cysteine desulfurase (EC 2.8.1.7)	5572	6768	-	bi (<->)	JAGXCC010000003	1343	398	fig|1580.431.peg.1343	KGN14_01130		Cysteine desulfurase (EC 2.8.1.7)	0.992	0.997	bi (<->)	JAJHVS010000004	1581	398	fig|1580.479.peg.1581	LL938_01650		Cysteine desulfurase (EC 2.8.1.7)	0.992	0.997	bi (<->)	JAGXIY010000005	2003	398	fig|1580.432.peg.2003	KGP41_02465		Cysteine desulfurase (EC 2.8.1.7)	0.992	0.997	bi (<->)	JAJHVT010000003	1346	398	fig|1580.484.peg.1346	LL936_01165		Cysteine desulfurase (EC 2.8.1.7)
AWVK01000013	321	230	fig|649758.3.peg.321	HMPREF0495_00356		PLF_1578_00166952	PGF_00777996	5'-methylthioadenosine nucleosidase (EC 3.2.2.16) @ S-adenosylhomocysteine nucleosidase (EC 3.2.2.9)	6795	7487	-	bi (<->)	JAGXCC010000003	1342	230	fig|1580.431.peg.1342	KGN14_01125		5'-methylthioadenosine nucleosidase (EC 3.2.2.16) @ S-adenosylhomocysteine nucleosidase (EC 3.2.2.9)	1	0.996	bi (<->)	JAJHVS010000004	1582	230	fig|1580.479.peg.1582	LL938_01655		5'-methylthioadenosine nucleosidase (EC 3.2.2.16) @ S-adenosylhomocysteine nucleosidase (EC 3.2.2.9)	1	0.996	bi (<->)	JAGXIY010000005	2002	230	fig|1580.432.peg.2002	KGP41_02460		5'-methylthioadenosine nucleosidase (EC 3.2.2.16) @ S-adenosylhomocysteine nucleosidase (EC 3.2.2.9)	1	0.996	bi (<->)	JAJHVT010000003	1347	230	fig|1580.484.peg.1347	LL936_01170		5'-methylthioadenosine nucleosidase (EC 3.2.2.16) @ S-adenosylhomocysteine nucleosidase (EC 3.2.2.9)
AWVK01000013	322	97	fig|649758.3.peg.322	HMPREF0495_00357		PLF_1578_00163971	PGF_00053079	Small membrane protein	7511	7804	-	bi (<->)	JAGXCC010000003	1341	98	fig|1580.431.peg.1341	KGN14_01120		Small membrane protein	0.959	0.99	bi (<->)	JAJHVS010000004	1583	98	fig|1580.479.peg.1583	LL938_01660		Small membrane protein	0.959	0.99	bi (<->)	JAGXIY010000005	2001	98	fig|1580.432.peg.2001	KGP41_02455		Small membrane protein	0.959	0.99	bi (<->)	JAJHVT010000003	1348	98	fig|1580.484.peg.1348	LL936_01175		Small membrane protein
AWVK01000013	323	180	fig|649758.3.peg.323	HMPREF0495_00358		PLF_1578_00004215	PGF_07808527	ADP-ribose pyrophosphatase (EC 3.6.1.13)	7813	8355	-	bi (<->)	JAGXCC010000003	1340	180	fig|1580.431.peg.1340	KGN14_01115		ADP-ribose pyrophosphatase (EC 3.6.1.13)	0.994	0.994	bi (<->)	JAJHVS010000004	1584	180	fig|1580.479.peg.1584	LL938_01665		ADP-ribose pyrophosphatase (EC 3.6.1.13)	0.994	0.994	bi (<->)	JAGXIY010000005	2000	180	fig|1580.432.peg.2000	KGP41_02450		ADP-ribose pyrophosphatase (EC 3.6.1.13)	0.994	0.994	bi (<->)	JAJHVT010000003	1349	180	fig|1580.484.peg.1349	LL936_01180		ADP-ribose pyrophosphatase (EC 3.6.1.13)
AWVK01000013	324	74	fig|649758.3.peg.324	HMPREF0495_00359		PLF_1578_00011839	PGF_02049468	Cold shock protein of CSP family	8357	8581	-	bi (<->)	JAGXCC010000003	1339	74	fig|1580.431.peg.1339	KGN14_01110		Cold shock protein of CSP family	1	0.986	bi (<->)	JAJHVS010000004	1585	74	fig|1580.479.peg.1585	LL938_01670		Cold shock protein of CSP family	1	0.986	bi (<->)	JAGXIY010000005	1999	74	fig|1580.432.peg.1999	KGP41_02445		Cold shock protein of CSP family	1	0.986	bi (<->)	JAJHVT010000003	1350	74	fig|1580.484.peg.1350	LL936_01185		Cold shock protein of CSP family
AWVK01000013	325	937	fig|649758.3.peg.325	HMPREF0495_00360		PLF_1578_00197805	PGF_05171623	Isoleucyl-tRNA synthetase (EC 6.1.1.5)	8684	11497	-	bi (<->)	JAGXCC010000003	1338	937	fig|1580.431.peg.1338	KGN14_01105	ileS	Isoleucyl-tRNA synthetase (EC 6.1.1.5)	0.999	0.999	bi (<->)	JAJHVS010000004	1586	937	fig|1580.479.peg.1586	LL938_01675	ileS	Isoleucyl-tRNA synthetase (EC 6.1.1.5)	0.999	0.999	bi (<->)	JAGXIY010000005	1998	937	fig|1580.432.peg.1998	KGP41_02440	ileS	Isoleucyl-tRNA synthetase (EC 6.1.1.5)	0.999	0.999	bi (<->)	JAJHVT010000003	1351	937	fig|1580.484.peg.1351	LL936_01190	ileS	Isoleucyl-tRNA synthetase (EC 6.1.1.5)
AWVK01000013	326	236	fig|649758.3.peg.326	HMPREF0495_00361		PLF_1578_00003497	PGF_09044927	Cell division initiation protein DivIVA	11849	12559	-	bi (<->)	JAGXCC010000003	1337	236	fig|1580.431.peg.1337	KGN14_01100		Cell division initiation protein DivIVA	0.996	0.996	bi (<->)	JAJHVS010000004	1587	236	fig|1580.479.peg.1587	LL938_01680		Cell division initiation protein DivIVA	0.996	0.996	bi (<->)	JAGXIY010000005	1997	236	fig|1580.432.peg.1997	KGP41_02435		Cell division initiation protein DivIVA	0.996	0.996	bi (<->)	JAJHVT010000003	1352	236	fig|1580.484.peg.1352	LL936_01195		Cell division initiation protein DivIVA
AWVK01000013	327	259	fig|649758.3.peg.327	HMPREF0495_00362		PLF_1578_00008618	PGF_00425720	Putative RNA-binding protein YlmH	12579	13358	-	bi (<->)	JAGXCC010000003	1336	259	fig|1580.431.peg.1336	KGN14_01095		Putative RNA-binding protein YlmH	0.992	0.996	bi (<->)	JAJHVS010000004	1588	259	fig|1580.479.peg.1588	LL938_01685		Putative RNA-binding protein YlmH	1	0.996	bi (<->)	JAGXIY010000005	1996	259	fig|1580.432.peg.1996	KGP41_02430		Putative RNA-binding protein YlmH	1	0.996	bi (<->)	JAJHVT010000003	1353	259	fig|1580.484.peg.1353	LL936_01200		Putative RNA-binding protein YlmH
AWVK01000013	328	94	fig|649758.3.peg.328	HMPREF0495_00363		PLF_1578_00011826	PGF_03081665	Cell division integral membrane protein, YggT and half-length relatives	13380	13664	-	bi (<->)	JAGXCC010000003	1335	94	fig|1580.431.peg.1335	KGN14_01090		Cell division integral membrane protein, YggT and half-length relatives	0.989	0.989	bi (<->)	JAJHVS010000004	1589	94	fig|1580.479.peg.1589	LL938_01690		Cell division integral membrane protein, YggT and half-length relatives	0.989	0.989	bi (<->)	JAGXIY010000005	1995	94	fig|1580.432.peg.1995	KGP41_02425		Cell division integral membrane protein, YggT and half-length relatives	0.989	0.989	bi (<->)	JAJHVT010000003	1354	94	fig|1580.484.peg.1354	LL936_01205		Cell division integral membrane protein, YggT and half-length relatives
AWVK01000013	329	143	fig|649758.3.peg.329	HMPREF0495_00364		PLF_1578_00007916	PGF_03021263	SepF, FtsZ-interacting protein related to cell division	13677	14108	-	bi (<->)	JAGXCC010000003	1334	143	fig|1580.431.peg.1334	KGN14_01085		SepF, FtsZ-interacting protein related to cell division	0.993	0.993	bi (<->)	JAJHVS010000004	1590	143	fig|1580.479.peg.1590	LL938_01695		SepF, FtsZ-interacting protein related to cell division	0.993	0.993	bi (<->)	JAGXIY010000005	1994	143	fig|1580.432.peg.1994	KGP41_02420		SepF, FtsZ-interacting protein related to cell division	0.993	0.993	bi (<->)	JAJHVT010000003	1355	143	fig|1580.484.peg.1355	LL936_01210		SepF, FtsZ-interacting protein related to cell division
AWVK01000013	330	419	fig|649758.3.peg.330	HMPREF0495_00365		PLF_1578_00000230	PGF_03520151	Cell division protein FtsZ	14144	15403	-	bi (<->)	JAGXCC010000003	1333	419	fig|1580.431.peg.1333	KGN14_01080	ftsZ	Cell division protein FtsZ	0.998	0.998	bi (<->)	JAJHVS010000004	1591	419	fig|1580.479.peg.1591	LL938_01700	ftsZ	Cell division protein FtsZ	0.998	0.998	bi (<->)	JAGXIY010000005	1993	419	fig|1580.432.peg.1993	KGP41_02415	ftsZ	Cell division protein FtsZ	0.998	0.998	bi (<->)	JAJHVT010000003	1356	419	fig|1580.484.peg.1356	LL936_01215	ftsZ	Cell division protein FtsZ
AWVK01000013	331	442	fig|649758.3.peg.331	HMPREF0495_00366		PLF_1578_00002882	PGF_00843497	Cell division protein FtsA	15425	16753	-	bi (<->)	JAGXCC010000003	1332	442	fig|1580.431.peg.1332	KGN14_01075	ftsA	Cell division protein FtsA	0.995	0.998	bi (<->)	JAJHVS010000004	1592	442	fig|1580.479.peg.1592	LL938_01705	ftsA	Cell division protein FtsA	0.995	0.998	bi (<->)	JAGXIY010000005	1992	442	fig|1580.432.peg.1992	KGP41_02410	ftsA	Cell division protein FtsA	0.995	0.998	bi (<->)	JAJHVT010000003	1357	442	fig|1580.484.peg.1357	LL936_01220	ftsA	Cell division protein FtsA
AWVK01000013	332	289	fig|649758.3.peg.332	HMPREF0495_00367		PLF_1578_00042185	PGF_03034879	Cell division protein FtsQ	16895	17764	-	bi (<->)	JAGXCC010000003	1331	289	fig|1580.431.peg.1331	KGN14_01070		Cell division protein FtsQ	0.99	0.997	bi (<->)	JAJHVS010000004	1593	289	fig|1580.479.peg.1593	LL938_01710		Cell division protein FtsQ	0.99	0.997	bi (<->)	JAGXIY010000005	1991	289	fig|1580.432.peg.1991	KGP41_02405		Cell division protein FtsQ	0.99	0.997	bi (<->)	JAJHVT010000003	1358	289	fig|1580.484.peg.1358	LL936_01225		Cell division protein FtsQ
AWVK01000013	333	364	fig|649758.3.peg.333	HMPREF0495_00368		PLF_1578_00166679	PGF_03295331	UDP-N-acetylglucosamine--N-acetylmuramyl-(pentapeptide) pyrophosphoryl-undecaprenol N-acetylglucosamine transferase (EC 2.4.1.227)	17797	18891	-	bi (<->)	JAGXCC010000003	1330	364	fig|1580.431.peg.1330	KGN14_01065	murG	UDP-N-acetylglucosamine--N-acetylmuramyl-(pentapeptide) pyrophosphoryl-undecaprenol N-acetylglucosamine transferase (EC 2.4.1.227)	0.997	0.997	bi (<->)	JAJHVS010000004	1594	364	fig|1580.479.peg.1594	LL938_01715	murG	UDP-N-acetylglucosamine--N-acetylmuramyl-(pentapeptide) pyrophosphoryl-undecaprenol N-acetylglucosamine transferase (EC 2.4.1.227)	0.997	0.997	bi (<->)	JAGXIY010000005	1990	364	fig|1580.432.peg.1990	KGP41_02400	murG	UDP-N-acetylglucosamine--N-acetylmuramyl-(pentapeptide) pyrophosphoryl-undecaprenol N-acetylglucosamine transferase (EC 2.4.1.227)	0.997	0.997	bi (<->)	JAJHVT010000003	1359	364	fig|1580.484.peg.1359	LL936_01230	murG	UDP-N-acetylglucosamine--N-acetylmuramyl-(pentapeptide) pyrophosphoryl-undecaprenol N-acetylglucosamine transferase (EC 2.4.1.227)
AWVK01000013	334	459	fig|649758.3.peg.334	HMPREF0495_00369		PLF_1578_00007060	PGF_06162930	UDP-N-acetylmuramoyl-L-alanine--D-glutamate ligase (EC 6.3.2.9)	18891	20270	-	bi (<->)	JAGXCC010000003	1329	459	fig|1580.431.peg.1329	KGN14_01060		UDP-N-acetylmuramoyl-L-alanine--D-glutamate ligase (EC 6.3.2.9)	0.987	0.998	bi (<->)	JAJHVS010000004	1595	459	fig|1580.479.peg.1595	LL938_01720	murD	UDP-N-acetylmuramoyl-L-alanine--D-glutamate ligase (EC 6.3.2.9)	0.987	0.998	bi (<->)	JAGXIY010000005	1989	459	fig|1580.432.peg.1989	KGP41_02395		UDP-N-acetylmuramoyl-L-alanine--D-glutamate ligase (EC 6.3.2.9)	0.987	0.998	bi (<->)	JAJHVT010000003	1360	459	fig|1580.484.peg.1360	LL936_01235	murD	UDP-N-acetylmuramoyl-L-alanine--D-glutamate ligase (EC 6.3.2.9)
AWVK01000013	335	323	fig|649758.3.peg.335	HMPREF0495_00370		PLF_1578_00000233	PGF_00033359	Phospho-N-acetylmuramoyl-pentapeptide-transferase (EC 2.7.8.13)	20372	21343	-	bi (<->)	JAGXCC010000003	1328	323	fig|1580.431.peg.1328	KGN14_01055	mraY	Phospho-N-acetylmuramoyl-pentapeptide-transferase (EC 2.7.8.13)	1	0.997	bi (<->)	JAJHVS010000004	1596	323	fig|1580.479.peg.1596	LL938_01725	mraY	Phospho-N-acetylmuramoyl-pentapeptide-transferase (EC 2.7.8.13)	1	0.997	bi (<->)	JAGXIY010000005	1988	323	fig|1580.432.peg.1988	KGP41_02390	mraY	Phospho-N-acetylmuramoyl-pentapeptide-transferase (EC 2.7.8.13)	1	0.997	bi (<->)	JAJHVT010000003	1361	323	fig|1580.484.peg.1361	LL936_01240	mraY	Phospho-N-acetylmuramoyl-pentapeptide-transferase (EC 2.7.8.13)
AWVK01000013	336	719	fig|649758.3.peg.336	HMPREF0495_00371		PLF_1578_00004930	PGF_10302926	Cell division protein FtsI [Peptidoglycan synthetase] (EC 2.4.1.129)	21365	23524	-	bi (<->)	JAGXCC010000003	1327	719	fig|1580.431.peg.1327	KGN14_01050		Cell division protein FtsI [Peptidoglycan synthetase] (EC 2.4.1.129)	0.993	0.999	bi (<->)	JAJHVS010000004	1597	719	fig|1580.479.peg.1597	LL938_01730		Cell division protein FtsI [Peptidoglycan synthetase] (EC 2.4.1.129)	0.993	0.999	bi (<->)	JAGXIY010000005	1987	719	fig|1580.432.peg.1987	KGP41_02385		Cell division protein FtsI [Peptidoglycan synthetase] (EC 2.4.1.129)	0.994	0.999	bi (<->)	JAJHVT010000003	1362	719	fig|1580.484.peg.1362	LL936_01245		Cell division protein FtsI [Peptidoglycan synthetase] (EC 2.4.1.129)
AWVK01000013	337	131	fig|649758.3.peg.337	HMPREF0495_00372		PLF_1578_00011111	PGF_00986107	Cell division protein FtsL	23524	23919	-	bi (<->)	JAGXCC010000003	1326	131	fig|1580.431.peg.1326	KGN14_01045		Cell division protein FtsL	0.985	0.992	bi (<->)	JAJHVS010000004	1598	131	fig|1580.479.peg.1598	LL938_01735		Cell division protein FtsL	0.985	0.992	bi (<->)	JAGXIY010000005	1986	131	fig|1580.432.peg.1986	KGP41_02380		Cell division protein FtsL	0.985	0.992	bi (<->)	JAJHVT010000003	1363	131	fig|1580.484.peg.1363	LL936_01250		Cell division protein FtsL
AWVK01000013	338	314	fig|649758.3.peg.338	HMPREF0495_00373		PLF_1578_00000217	PGF_02390924	16S rRNA (cytosine(1402)-N(4))-methyltransferase (EC 2.1.1.199)	23964	24908	-	bi (<->)	JAGXCC010000003	1325	314	fig|1580.431.peg.1325	KGN14_01040	rsmH	16S rRNA (cytosine(1402)-N(4))-methyltransferase (EC 2.1.1.199)	0.994	0.997	bi (<->)	JAJHVS010000004	1599	314	fig|1580.479.peg.1599	LL938_01740	rsmH	16S rRNA (cytosine(1402)-N(4))-methyltransferase (EC 2.1.1.199)	0.994	0.997	bi (<->)	JAGXIY010000005	1985	314	fig|1580.432.peg.1985	KGP41_02375	rsmH	16S rRNA (cytosine(1402)-N(4))-methyltransferase (EC 2.1.1.199)	0.994	0.997	bi (<->)	JAJHVT010000003	1364	314	fig|1580.484.peg.1364	LL936_01255	rsmH	16S rRNA (cytosine(1402)-N(4))-methyltransferase (EC 2.1.1.199)
AWVK01000013	339	143	fig|649758.3.peg.339	HMPREF0495_00374		PLF_1578_00180647	PGF_01420802	Transcriptional regulator MraZ	24940	25371	-	bi (<->)	JAGXCC010000003	1324	143	fig|1580.431.peg.1324	KGN14_01035	mraZ	Transcriptional regulator MraZ	1	0.993	bi (<->)	JAJHVS010000004	1600	143	fig|1580.479.peg.1600	LL938_01745	mraZ	Transcriptional regulator MraZ	1	0.993	bi (<->)	JAGXIY010000005	1984	143	fig|1580.432.peg.1984	KGP41_02370	mraZ	Transcriptional regulator MraZ	1	0.993	bi (<->)	JAJHVT010000003	1365	143	fig|1580.484.peg.1365	LL936_01260	mraZ	Transcriptional regulator MraZ
AWVK01000013	340	117	fig|649758.3.peg.340	HMPREF0495_00375		PLF_1578_00013823	PGF_02008702	FIG01235218: hypothetical protein	25582	25935	-	bi (<->)	JAGXCC010000003	1321	117	fig|1580.431.peg.1321	KGN14_01025		FIG01235218: hypothetical protein	0.983	0.991	bi (<->)	JAJHVS010000004	1603	117	fig|1580.479.peg.1603	LL938_01755		FIG01235218: hypothetical protein	0.983	0.991	bi (<->)	JAGXIY010000005	1981	117	fig|1580.432.peg.1981	KGP41_02360		FIG01235218: hypothetical protein	0.983	0.991	bi (<->)	JAJHVT010000003	1368	117	fig|1580.484.peg.1368	LL936_01270		FIG01235218: hypothetical protein
AWVK01000013	341	40	fig|649758.3.peg.341	HMPREF0495_00376		PLF_1578_00013274	PGF_02008451	hypothetical protein	26108	26230	+	bi (<->)	JAGXCC010000003	1320	40	fig|1580.431.peg.1320	KGN14_01020		hypothetical protein	1	0.975	bi (<->)	JAJHVS010000004	1604	40	fig|1580.479.peg.1604	LL938_01760		hypothetical protein	1	0.975	bi (<->)	JAGXIY010000005	1980	40	fig|1580.432.peg.1980	KGP41_02355		hypothetical protein	1	0.975	bi (<->)	JAJHVT010000003	1369	40	fig|1580.484.peg.1369	LL936_01275		hypothetical protein
AWVK01000013	342	781	fig|649758.3.peg.342	HMPREF0495_00377		PLF_1578_00162594	PGF_08155727	DNA translocase FtsK	26290	28635	-	bi (<->)	JAGXCC010000003	1319	781	fig|1580.431.peg.1319	KGN14_01015		DNA translocase FtsK	0.997	0.999	bi (<->)	JAJHVS010000004	1605	781	fig|1580.479.peg.1605	LL938_01765		DNA translocase FtsK	0.997	0.999	bi (<->)	JAGXIY010000005	1979	781	fig|1580.432.peg.1979	KGP41_02350		DNA translocase FtsK	0.997	0.999	bi (<->)	JAJHVT010000003	1370	781	fig|1580.484.peg.1370	LL936_01280		DNA translocase FtsK
AWVK01000013	343	170	fig|649758.3.peg.343	HMPREF0495_00378		PLF_1578_00081589	PGF_00413203	tRNA (cytidine(34)-2'-O)-methyltransferase (EC 2.1.1.207)	28654	29166	-	bi (<->)	JAGXCC010000003	1318	170	fig|1580.431.peg.1318	KGN14_01010		tRNA (cytidine(34)-2'-O)-methyltransferase (EC 2.1.1.207)	1	0.994	bi (<->)	JAJHVS010000004	1606	170	fig|1580.479.peg.1606	LL938_01770		tRNA (cytidine(34)-2'-O)-methyltransferase (EC 2.1.1.207)	1	0.994	bi (<->)	JAGXIY010000005	1978	170	fig|1580.432.peg.1978	KGP41_02345		tRNA (cytidine(34)-2'-O)-methyltransferase (EC 2.1.1.207)	1	0.994	bi (<->)	JAJHVT010000003	1371	170	fig|1580.484.peg.1371	LL936_01285		tRNA (cytidine(34)-2'-O)-methyltransferase (EC 2.1.1.207)
AWVK01000013	344	284	fig|649758.3.peg.344	HMPREF0495_00379		PLF_1578_00008202	PGF_01329082	23S rRNA (guanine(748)-N(1))-methyltransferase (EC 2.1.1.188)	29466	30320	-	bi (<->)	JAGXCC010000003	1317	284	fig|1580.431.peg.1317	KGN14_01005		23S rRNA (guanine(748)-N(1))-methyltransferase (EC 2.1.1.188)	0.975	0.996	bi (<->)	JAJHVS010000004	1607	284	fig|1580.479.peg.1607	LL938_01775		23S rRNA (guanine(748)-N(1))-methyltransferase (EC 2.1.1.188)	0.975	0.996	bi (<->)	JAGXIY010000005	1977	284	fig|1580.432.peg.1977	KGP41_02340		23S rRNA (guanine(748)-N(1))-methyltransferase (EC 2.1.1.188)	0.975	0.996	bi (<->)	JAJHVT010000003	1372	284	fig|1580.484.peg.1372	LL936_01290		23S rRNA (guanine(748)-N(1))-methyltransferase (EC 2.1.1.188)
AWVK01000013	345	395	fig|649758.3.peg.345	HMPREF0495_00380		PLF_1578_00012349	PGF_02009924	UPF0118 membrane protein YubA	30307	31494	-	bi (<->)	JAGXCC010000003	1316	395	fig|1580.431.peg.1316	KGN14_01000		UPF0118 membrane protein YubA	0.997	0.997	bi (<->)	JAJHVS010000004	1608	395	fig|1580.479.peg.1608	LL938_01780		UPF0118 membrane protein YubA	0.997	0.997	bi (<->)	JAGXIY010000005	1976	395	fig|1580.432.peg.1976	KGP41_02335		UPF0118 membrane protein YubA	0.997	0.997	bi (<->)	JAJHVT010000003	1373	395	fig|1580.484.peg.1373	LL936_01295		UPF0118 membrane protein YubA
AWVK01000013	346	207	fig|649758.3.peg.346	HMPREF0495_00381		PLF_1578_00011847	PGF_00420612	Cytoplasmic copper homeostasis protein CutC	31593	32216	+	bi (<->)	JAGXCC010000003	1315	210	fig|1580.431.peg.1315	KGN14_00995		Cytoplasmic copper homeostasis protein CutC	0.986	0.981	bi (<->)	JAJHVS010000004	1609	210	fig|1580.479.peg.1609	LL938_01785		Cytoplasmic copper homeostasis protein CutC	0.986	0.981	bi (<->)	JAGXIY010000005	1975	210	fig|1580.432.peg.1975	KGP41_02330		Cytoplasmic copper homeostasis protein CutC	0.986	0.981	bi (<->)	JAJHVT010000003	1374	210	fig|1580.484.peg.1374	LL936_01300		Cytoplasmic copper homeostasis protein CutC
AWVK01000013	347	501	fig|649758.3.peg.347	HMPREF0495_00383		PLF_1578_00004407	PGF_00034569	Poly(glycerol-phosphate) alpha-glucosyltransferase (EC 2.4.1.52)	32548	34053	-	bi (<->)	JAGXCC010000003	1313	501	fig|1580.431.peg.1313	KGN14_00990		Poly(glycerol-phosphate) alpha-glucosyltransferase (EC 2.4.1.52)	0.986	0.998	bi (<->)	JAJHVS010000004	1611	501	fig|1580.479.peg.1611	LL938_01790		Poly(glycerol-phosphate) alpha-glucosyltransferase (EC 2.4.1.52)	0.986	0.998	bi (<->)	JAGXIY010000005	1973	501	fig|1580.432.peg.1973	KGP41_02325		Poly(glycerol-phosphate) alpha-glucosyltransferase (EC 2.4.1.52)	0.986	0.998	bi (<->)	JAJHVT010000003	1376	501	fig|1580.484.peg.1376	LL936_01305		Poly(glycerol-phosphate) alpha-glucosyltransferase (EC 2.4.1.52)
AWVK01000013	348	507	fig|649758.3.peg.348	HMPREF0495_00384		PLF_1578_00075528	PGF_00034569	Poly(glycerol-phosphate) alpha-glucosyltransferase (EC 2.4.1.52)	34082	35605	-	bi (<->)	JAGXCC010000003	1312	507	fig|1580.431.peg.1312	KGN14_00985	asp1	Poly(glycerol-phosphate) alpha-glucosyltransferase (EC 2.4.1.52)	0.978	0.998	bi (<->)	JAJHVS010000004	1612	507	fig|1580.479.peg.1612	LL938_01795	asp1	Poly(glycerol-phosphate) alpha-glucosyltransferase (EC 2.4.1.52)	0.978	0.998	bi (<->)	JAGXIY010000005	1972	507	fig|1580.432.peg.1972	KGP41_02320	asp1	Poly(glycerol-phosphate) alpha-glucosyltransferase (EC 2.4.1.52)	0.978	0.998	bi (<->)	JAJHVT010000003	1377	507	fig|1580.484.peg.1377	LL936_01310	asp1	Poly(glycerol-phosphate) alpha-glucosyltransferase (EC 2.4.1.52)
AWVK01000013	349	68	fig|649758.3.peg.349	HMPREF0495_00385		PLF_1578_00166135	PGF_02009483	hypothetical protein	35639	35845	-	bi (<->)	JAGXCC010000003	1311	71	fig|1580.431.peg.1311	KGN14_00980		hypothetical protein	1	0.93	bi (<->)	JAJHVS010000004	1613	71	fig|1580.479.peg.1613	LL938_01800		hypothetical protein	1	0.93	bi (<->)	JAGXIY010000005	1971	71	fig|1580.432.peg.1971	KGP41_02315		hypothetical protein	1	0.93	bi (<->)	JAJHVT010000003	1378	71	fig|1580.484.peg.1378	LL936_01315		hypothetical protein
AWVK01000013	350	125	fig|649758.3.peg.350	HMPREF0495_00386		PLF_1578_00049850	PGF_00403284	poly (glycerol-phosphate) alpha-glucosyltransferase	35842	36219	-	bi (<->)	JAGXCC010000140	545	83	fig|1580.431.peg.545			poly (glycerol-phosphate) alpha-glucosyltransferase	0.952	0.988	bi (<->)	JAJHVS010000128	375	83	fig|1580.479.peg.375			poly (glycerol-phosphate) alpha-glucosyltransferase	0.952	0.988	bi (<->)	JAGXIY010000124	374	84	fig|1580.432.peg.374	KGP41_12590		poly (glycerol-phosphate) alpha-glucosyltransferase	0.94	0.988	bi (<->)	JAJHVT010000139	485	83	fig|1580.484.peg.485			poly (glycerol-phosphate) alpha-glucosyltransferase
AWVK01000013	351	121	fig|649758.3.peg.351	HMPREF0495_00387		PLF_1578_00016910	PGF_00403284	poly (glycerol-phosphate) alpha-glucosyltransferase	36274	36639	-
AWVK01000013	352	260	fig|649758.3.peg.352	HMPREF0495_00388		PLF_1578_00011530	PGF_00403284	poly (glycerol-phosphate) alpha-glucosyltransferase	36662	37444	-	bi (<->)	JAGXCC010000140	546	158	fig|1580.431.peg.546	KGN14_12975		hypothetical protein	0.936	0.88	bi (<->)	JAJHVS010000128	376	158	fig|1580.479.peg.376	LL938_12260		hypothetical protein	0.936	0.88	bi (<->)	JAGXIY010000124	375	158	fig|1580.432.peg.375	KGP41_12595		hypothetical protein	0.936	0.88	bi (<->)	JAJHVT010000139	486	158	fig|1580.484.peg.486	LL936_12910		hypothetical protein
AWVK01000013	353	44	fig|649758.3.peg.353	HMPREF0495_00389		PLF_1578_00166428	PGF_02010725	hypothetical protein	37913	38047	-	bi (<->)	JAGXCC010000089	2650	38	fig|1580.431.peg.2650			hypothetical protein	1	0.974	bi (<->)	JAJHVS010000017	625	38	fig|1580.479.peg.625			hypothetical protein	1	0.974	bi (<->)	JAGXIY010000100	209	38	fig|1580.432.peg.209			hypothetical protein	1	0.974	bi (<->)	JAJHVT010000089	2645	38	fig|1580.484.peg.2645			hypothetical protein
AWVK01000013	354	51	fig|649758.3.peg.354	HMPREF0495_00390		PLF_1578_00008002	PGF_10396914	Similar to ribosomal large subunit pseudouridine synthase D, Bacillus subtilis YjbO type	38139	38294	-
AWVK01000014	355	350	fig|649758.3.peg.355	HMPREF0495_00392		PLF_1578_00011885	PGF_01380834	Esterase/lipase	250	1302	-	bi (<->)	JAGXCC010000009	2693	350	fig|1580.431.peg.2693	KGN14_03190		Esterase/lipase	0.98	0.997	bi (<->)	JAJHVS010000003	1266	350	fig|1580.479.peg.1266	LL938_01285		Esterase/lipase	0.98	0.997	bi (<->)	JAGXIY010000004	1699	350	fig|1580.432.peg.1699	KGP41_02100		Esterase/lipase	0.98	0.997	bi (<->)	JAJHVT010000009	2673	350	fig|1580.484.peg.2673	LL936_03155		Esterase/lipase
AWVK01000014	356	459	fig|649758.3.peg.356	HMPREF0495_00393		PLF_1578_00012152	PGF_01350985	Xyloside transporter XynT	1365	2744	-	bi (<->)	JAGXCC010000009	2692	459	fig|1580.431.peg.2692	KGN14_03185		Xyloside transporter XynT	0.991	0.998	bi (<->)	JAJHVS010000003	1267	459	fig|1580.479.peg.1267	LL938_01290		Xyloside transporter XynT	0.993	0.998	bi (<->)	JAGXIY010000004	1698	442	fig|1580.432.peg.1698	KGP41_02095		Xyloside transporter XynT	0.993	0.998	bi (<->)	JAJHVT010000009	2674	459	fig|1580.484.peg.2674	LL936_03160		Xyloside transporter XynT
AWVK01000014	357	37	fig|649758.3.peg.357			PLF_1578_00017326	PGF_02010407	hypothetical protein	3397	3510	+	bi (<->)	JAGXCC010000009	2691	37	fig|1580.431.peg.2691			hypothetical protein	1	0.973	bi (<->)	JAJHVS010000003	1268	37	fig|1580.479.peg.1268			hypothetical protein	1	0.973	bi (<->)	JAGXIY010000004	1697	37	fig|1580.432.peg.1697			hypothetical protein	1	0.973	bi (<->)	JAJHVT010000009	2675	37	fig|1580.484.peg.2675			hypothetical protein
AWVK01000014	358	547	fig|649758.3.peg.358	HMPREF0495_00394		PLF_1578_00007340	PGF_02147779	Oligopeptide ABC transporter, substrate-binding protein OppA (TC 3.A.1.5.1)	3589	5232	+	bi (<->)	JAGXCC010000009	2690	547	fig|1580.431.peg.2690	KGN14_03180		Oligopeptide ABC transporter, substrate-binding protein OppA (TC 3.A.1.5.1)	0.963	0.998	bi (<->)	JAJHVS010000003	1269	547	fig|1580.479.peg.1269	LL938_01295		Oligopeptide ABC transporter, substrate-binding protein OppA (TC 3.A.1.5.1)	0.963	0.998	bi (<->)	JAGXIY010000004	1696	547	fig|1580.432.peg.1696	KGP41_02090		Oligopeptide ABC transporter, substrate-binding protein OppA (TC 3.A.1.5.1)	0.963	0.998	bi (<->)	JAJHVT010000009	2676	547	fig|1580.484.peg.2676	LL936_03165		Oligopeptide ABC transporter, substrate-binding protein OppA (TC 3.A.1.5.1)
AWVK01000014	359	166	fig|649758.3.peg.359	HMPREF0495_00396		PLF_1578_00014386	PGF_02008838	hypothetical protein	5422	5922	-	bi (<->)	JAGXCC010000009	2689	176	fig|1580.431.peg.2689	KGN14_03175		hypothetical protein	0.952	0.938	bi (<->)	JAJHVS010000003	1270	166	fig|1580.479.peg.1270	LL938_01300		hypothetical protein	0.952	0.994	bi (<->)	JAGXIY010000004	1695	176	fig|1580.432.peg.1695	KGP41_02085		hypothetical protein	0.946	0.938	bi (<->)	JAJHVT010000009	2677	166	fig|1580.484.peg.2677	LL936_03170		hypothetical protein
AWVK01000014	360	162	fig|649758.3.peg.360	HMPREF0495_00397		PLF_1578_00015656	PGF_02009486	hypothetical protein	5939	6427	-	bi (<->)	JAGXCC010000009	2688	122	fig|1580.431.peg.2688	KGN14_03170		hypothetical protein	0.946	0.902	bi (<->)	JAJHVS010000003	1271	122	fig|1580.479.peg.1271	LL938_01305		hypothetical protein	0.946	0.902	bi (<->)	JAGXIY010000004	1694	122	fig|1580.432.peg.1694	KGP41_02080		hypothetical protein	0.946	0.902	bi (<->)	JAJHVT010000009	2678	122	fig|1580.484.peg.2678	LL936_03175		hypothetical protein
AWVK01000014	361	107	fig|649758.3.peg.361	HMPREF0495_00398		PLF_1578_00108777	PGF_09774558	Transcriptional regulator, LacI family	6662	6985	-	bi (<->)	JAGXCC010000009	2687	332	fig|1580.431.peg.2687	KGN14_03165		Transcriptional regulator, LacI family	0.963	0.319	bi (<->)	JAJHVS010000003	1272	332	fig|1580.479.peg.1272	LL938_01310		Transcriptional regulator, LacI family	0.963	0.319	bi (<->)	JAGXIY010000004	1693	332	fig|1580.432.peg.1693	KGP41_02075		Transcriptional regulator, LacI family	0.963	0.319	bi (<->)	JAJHVT010000009	2679	332	fig|1580.484.peg.2679	LL936_03180		Transcriptional regulator, LacI family
AWVK01000015	362	111	fig|649758.3.peg.362	HMPREF0495_00399		PLF_1578_00008384	PGF_04376334	hypothetical protein	15	350	+	bi (<->)	JAGXCC010000004	1650	344	fig|1580.431.peg.1650	KGN14_01385		hypothetical protein	0.973	0.32	bi (<->)	JAJHVS010000005	1838	344	fig|1580.479.peg.1838	LL938_01865		hypothetical protein	0.973	0.32	bi (<->)	JAGXIY010000006	2189	344	fig|1580.432.peg.2189	KGP41_02720		hypothetical protein	0.973	0.32	bi (<->)	JAJHVT010000004	1632	344	fig|1580.484.peg.1632	LL936_01380		hypothetical protein
AWVK01000015	363	480	fig|649758.3.peg.363	HMPREF0495_00400		PLF_1578_00010506	PGF_03071386	ATP-dependent DNA helicase RecS (RecQ family)	355	1797	+	bi (<->)	JAGXCC010000004	1649	473	fig|1580.431.peg.1649	KGN14_01380		ATP-dependent DNA helicase RecS (RecQ family)	0.975	0.998	bi (<->)	JAJHVS010000005	1837	473	fig|1580.479.peg.1837	LL938_01860		ATP-dependent DNA helicase RecS (RecQ family)	0.975	0.998	bi (<->)	JAGXIY010000006	2188	473	fig|1580.432.peg.2188	KGP41_02715		ATP-dependent DNA helicase RecS (RecQ family)	0.975	0.998	bi (<->)	JAJHVT010000004	1631	473	fig|1580.484.peg.1631	LL936_01375		ATP-dependent DNA helicase RecS (RecQ family)
AWVK01000015	364	205	fig|649758.3.peg.364	HMPREF0495_00401		PLF_1578_00011948	PGF_00017739	LysM domain	1866	2483	+	bi (<->)	JAGXCC010000004	1648	204	fig|1580.431.peg.1648	KGN14_01375		LysM domain	0.995	0.995	bi (<->)	JAJHVS010000005	1836	204	fig|1580.479.peg.1836	LL938_01855		LysM domain	0.995	0.995	bi (<->)	JAGXIY010000006	2187	204	fig|1580.432.peg.2187	KGP41_02710		LysM domain	0.995	0.995	bi (<->)	JAJHVT010000004	1630	204	fig|1580.484.peg.1630	LL936_01370		LysM domain
AWVK01000015	365	226	fig|649758.3.peg.365	HMPREF0495_00402		PLF_1578_00078717	PGF_02455692	Cytidylate kinase (EC 2.7.4.25)	2511	3191	+	bi (<->)	JAGXCC010000004	1647	226	fig|1580.431.peg.1647	KGN14_01370		Cytidylate kinase (EC 2.7.4.25)	1	0.996	bi (<->)	JAJHVS010000005	1835	226	fig|1580.479.peg.1835	LL938_01850	cmk	Cytidylate kinase (EC 2.7.4.25)	1	0.996	bi (<->)	JAGXIY010000006	2186	226	fig|1580.432.peg.2186	KGP41_02705		Cytidylate kinase (EC 2.7.4.25)	1	0.996	bi (<->)	JAJHVT010000004	1629	226	fig|1580.484.peg.1629	LL936_01365	cmk	Cytidylate kinase (EC 2.7.4.25)
AWVK01000015	366	434	fig|649758.3.peg.366	HMPREF0495_00403		PLF_1578_00000170	PGF_09939762	SSU ribosomal protein S1p	3271	4575	+	bi (<->)	JAGXCC010000004	1646	434	fig|1580.431.peg.1646	KGN14_01365	rpsA	SSU ribosomal protein S1p	0.998	0.998	bi (<->)	JAJHVS010000005	1834	434	fig|1580.479.peg.1834	LL938_01845	rpsA	SSU ribosomal protein S1p	0.998	0.998	bi (<->)	JAGXIY010000006	2185	434	fig|1580.432.peg.2185	KGP41_02700	rpsA	SSU ribosomal protein S1p	0.998	0.998	bi (<->)	JAJHVT010000004	1628	434	fig|1580.484.peg.1628	LL936_01360	rpsA	SSU ribosomal protein S1p
AWVK01000015	367	435	fig|649758.3.peg.367	HMPREF0495_00404		PLF_1578_00000251	PGF_00007024	GTP-binding protein EngA	4665	5972	+	bi (<->)	JAGXCC010000004	1645	435	fig|1580.431.peg.1645	KGN14_01360	der	GTP-binding protein EngA	0.998	0.998	bi (<->)	JAJHVS010000005	1833	435	fig|1580.479.peg.1833	LL938_01840	der	GTP-binding protein EngA	0.998	0.998	bi (<->)	JAGXIY010000006	2184	435	fig|1580.432.peg.2184	KGP41_02695	der	GTP-binding protein EngA	0.998	0.998	bi (<->)	JAJHVT010000004	1627	435	fig|1580.484.peg.1627	LL936_01355	der	GTP-binding protein EngA
AWVK01000015	368	46	fig|649758.3.peg.368	HMPREF0495_00405		PLF_1578_00019874	PGF_02011646	hypothetical protein	6027	6167	+
AWVK01000015	369	91	fig|649758.3.peg.369	HMPREF0495_00406		PLF_1578_00000013	PGF_01175502	DNA-binding protein HBsu	6208	6483	+	bi (<->)	JAGXCC010000004	1643	91	fig|1580.431.peg.1643	KGN14_01355		DNA-binding protein HBsu	0.989	0.989	bi (<->)	JAJHVS010000005	1831	91	fig|1580.479.peg.1831	LL938_01835		DNA-binding protein HBsu	0.989	0.989	bi (<->)	JAGXIY010000006	2182	91	fig|1580.432.peg.2182	KGP41_02690		DNA-binding protein HBsu	0.989	0.989	bi (<->)	JAJHVT010000004	1625	91	fig|1580.484.peg.1625	LL936_01350		DNA-binding protein HBsu
AWVK01000015	370	419	fig|649758.3.peg.370	HMPREF0495_00407		PLF_1578_00077043	PGF_00055664	TPR-repeat-containing protein	6589	7848	+	bi (<->)	JAGXCC010000004	1642	419	fig|1580.431.peg.1642	KGN14_01350		TPR-repeat-containing protein	0.988	0.998	bi (<->)	JAJHVS010000005	1830	419	fig|1580.479.peg.1830	LL938_01830		TPR-repeat-containing protein	0.99	0.998	bi (<->)	JAGXIY010000006	2181	419	fig|1580.432.peg.2181	KGP41_02685		TPR-repeat-containing protein	0.99	0.998	bi (<->)	JAJHVT010000004	1624	419	fig|1580.484.peg.1624	LL936_01345		TPR-repeat-containing protein
AWVK01000015	371	298	fig|649758.3.peg.371	HMPREF0495_00408		PLF_1578_00076585	PGF_00060799	Uncharacterized UPF0750 membrane protein YpjC	7966	8862	-	bi (<->)	JAGXCC010000004	1641	312	fig|1580.431.peg.1641	KGN14_01345		Uncharacterized UPF0750 membrane protein YpjC	0.99	0.952	bi (<->)	JAJHVS010000005	1829	312	fig|1580.479.peg.1829	LL938_01825		Uncharacterized UPF0750 membrane protein YpjC	0.99	0.952	bi (<->)	JAGXIY010000006	2180	312	fig|1580.432.peg.2180	KGP41_02680		Uncharacterized UPF0750 membrane protein YpjC	0.99	0.952	bi (<->)	JAJHVT010000004	1623	312	fig|1580.484.peg.1623	LL936_01340		Uncharacterized UPF0750 membrane protein YpjC
AWVK01000015	372	397	fig|649758.3.peg.372	HMPREF0495_00409		PLF_1578_00178958	PGF_08398205	CCA tRNA nucleotidyltransferase (EC 2.7.7.72)	9038	10231	+	bi (<->)	JAGXCC010000004	1640	397	fig|1580.431.peg.1640	KGN14_01340		CCA tRNA nucleotidyltransferase (EC 2.7.7.72)	0.985	0.997	bi (<->)	JAJHVS010000005	1828	397	fig|1580.479.peg.1828	LL938_01820		CCA tRNA nucleotidyltransferase (EC 2.7.7.72)	0.985	0.997	bi (<->)	JAGXIY010000006	2179	397	fig|1580.432.peg.2179	KGP41_02675		CCA tRNA nucleotidyltransferase (EC 2.7.7.72)	0.985	0.997	bi (<->)	JAJHVT010000004	1622	397	fig|1580.484.peg.1622	LL936_01335		CCA tRNA nucleotidyltransferase (EC 2.7.7.72)
AWVK01000015	373	630	fig|649758.3.peg.373	HMPREF0495_00410		PLF_1578_00197298	PGF_03029859	Bis-ABC ATPase Uup	10260	12152	+	bi (<->)	JAGXCC010000004	1639	630	fig|1580.431.peg.1639	KGN14_01335		Bis-ABC ATPase Uup	1	0.998	bi (<->)	JAJHVS010000005	1827	630	fig|1580.479.peg.1827	LL938_01815		Bis-ABC ATPase Uup	1	0.998	bi (<->)	JAGXIY010000006	2178	630	fig|1580.432.peg.2178	KGP41_02670		Bis-ABC ATPase Uup	1	0.998	bi (<->)	JAJHVT010000004	1621	630	fig|1580.484.peg.1621	LL936_01330		Bis-ABC ATPase Uup
AWVK01000015	374	316	fig|649758.3.peg.374	HMPREF0495_00411		PLF_1578_00000059	PGF_00056897	Thymidylate synthase (EC 2.1.1.45)	12164	13114	+	bi (<->)	JAGXCC010000004	1638	316	fig|1580.431.peg.1638	KGN14_01330		Thymidylate synthase (EC 2.1.1.45)	0.994	0.997	bi (<->)	JAJHVS010000005	1826	316	fig|1580.479.peg.1826	LL938_01810		Thymidylate synthase (EC 2.1.1.45)	0.994	0.997	bi (<->)	JAGXIY010000006	2177	316	fig|1580.432.peg.2177	KGP41_02665		Thymidylate synthase (EC 2.1.1.45)	0.994	0.997	bi (<->)	JAJHVT010000004	1620	316	fig|1580.484.peg.1620	LL936_01325		Thymidylate synthase (EC 2.1.1.45)
AWVK01000015	375	163	fig|649758.3.peg.375	HMPREF0495_00412		PLF_1578_00008956	PGF_09348764	Dihydrofolate reductase (EC 1.5.1.3)	13130	13621	+	bi (<->)	JAGXCC010000004	1637	163	fig|1580.431.peg.1637	KGN14_01325		Dihydrofolate reductase (EC 1.5.1.3)	0.988	0.994	bi (<->)	JAJHVS010000005	1825	163	fig|1580.479.peg.1825	LL938_01805		Dihydrofolate reductase (EC 1.5.1.3)	0.988	0.994	bi (<->)	JAGXIY010000006	2176	163	fig|1580.432.peg.2176	KGP41_02660		Dihydrofolate reductase (EC 1.5.1.3)	0.988	0.994	bi (<->)	JAJHVT010000004	1619	163	fig|1580.484.peg.1619	LL936_01320		Dihydrofolate reductase (EC 1.5.1.3)
AWVK01000015	376	213	fig|649758.3.peg.376	HMPREF0495_00413		PLF_1578_00033605	PGF_00002592	FIG01964566: Predicted membrane protein, hemolysin III homolog	13801	14442	-	bi (<->)	JAGXCC010000080	2563	213	fig|1580.431.peg.2563	KGN14_11510		FIG01964566: Predicted membrane protein, hemolysin III homolog	0.995	0.995	bi (<->)	JAJHVS010000034	1411	213	fig|1580.479.peg.1411	LL938_08125		FIG01964566: Predicted membrane protein, hemolysin III homolog	0.995	0.995	bi (<->)	JAGXIY010000036	1574	213	fig|1580.432.peg.1574	KGP41_09000		FIG01964566: Predicted membrane protein, hemolysin III homolog	0.995	0.995	bi (<->)	JAJHVT010000082	2571	213	fig|1580.484.peg.2571	LL936_11540		FIG01964566: Predicted membrane protein, hemolysin III homolog
AWVK01000015	377	283	fig|649758.3.peg.377	HMPREF0495_00414		PLF_1578_00011926	PGF_00845945	DegV family protein	14611	15462	+	bi (<->)	JAGXCC010000080	2564	283	fig|1580.431.peg.2564	KGN14_11515		DegV family protein	0.989	0.996	bi (<->)	JAJHVS010000034	1412	283	fig|1580.479.peg.1412	LL938_08130		DegV family protein	0.989	0.996	bi (<->)	JAGXIY010000036	1575	283	fig|1580.432.peg.1575	KGP41_09005		DegV family protein	0.989	0.996	bi (<->)	JAJHVT010000082	2572	283	fig|1580.484.peg.2572	LL936_11545		DegV family protein
AWVK01000015	378	306	fig|649758.3.peg.378	HMPREF0495_00415		PLF_1578_00009961	PGF_01291744	FIG006988: Lipase/Acylhydrolase with GDSL-like motif	15527	16447	+	bi (<->)	JAGXCC010000080	2565	306	fig|1580.431.peg.2565	KGN14_11520		FIG006988: Lipase/Acylhydrolase with GDSL-like motif	0.967	0.997	bi (<->)	JAJHVS010000034	1413	306	fig|1580.479.peg.1413	LL938_08135		FIG006988: Lipase/Acylhydrolase with GDSL-like motif	0.967	0.997	bi (<->)	JAGXIY010000036	1576	306	fig|1580.432.peg.1576	KGP41_09010		FIG006988: Lipase/Acylhydrolase with GDSL-like motif	0.967	0.997	bi (<->)	JAJHVT010000082	2573	306	fig|1580.484.peg.2573	LL936_11550		FIG006988: Lipase/Acylhydrolase with GDSL-like motif
AWVK01000015	379	199	fig|649758.3.peg.379	HMPREF0495_00416		PLF_1578_00167491	PGF_00067316	YfaA	16460	17059	+	bi (<->)	JAGXCC010000080	2566	199	fig|1580.431.peg.2566	KGN14_11525		YfaA	1	0.995	bi (<->)	JAJHVS010000034	1414	199	fig|1580.479.peg.1414	LL938_08140		YfaA	1	0.995	bi (<->)	JAGXIY010000036	1577	199	fig|1580.432.peg.1577	KGP41_09015		YfaA	1	0.995	bi (<->)	JAJHVT010000082	2574	199	fig|1580.484.peg.2574	LL936_11555		YfaA
AWVK01000015	380	73	fig|649758.3.peg.380	HMPREF0495_00417		PLF_1578_00012710	PGF_02008894	UPF0346 protein YozE	17070	17291	+	bi (<->)	JAGXCC010000080	2567	73	fig|1580.431.peg.2567	KGN14_11530		UPF0346 protein YozE	1	0.986	bi (<->)	JAJHVS010000034	1415	73	fig|1580.479.peg.1415	LL938_08145		UPF0346 protein YozE	1	0.986	bi (<->)	JAGXIY010000036	1578	73	fig|1580.432.peg.1578	KGP41_09020		UPF0346 protein YozE	1	0.986	bi (<->)	JAJHVT010000082	2575	73	fig|1580.484.peg.2575	LL936_11560		UPF0346 protein YozE
AWVK01000015	381	455	fig|649758.3.peg.381	HMPREF0495_00418		PLF_1578_00003894	PGF_02716734	Homolog of fucose/glucose/galactose permeases	17603	18970	+	uni (->)	JAGXCC010000008	2537	449	fig|1580.431.peg.2537	KGN14_02890	fucP	Homolog of fucose/glucose/galactose permeases	0.5	0.971	uni (->)	JAJHVS010000002	810	449	fig|1580.479.peg.810	LL938_00855	fucP	Homolog of fucose/glucose/galactose permeases	0.5	0.971	uni (->)	JAGXIY010000009	2607	449	fig|1580.432.peg.2607	KGP41_03685	fucP	Homolog of fucose/glucose/galactose permeases	0.5	0.971	uni (->)	JAJHVT010000008	2527	449	fig|1580.484.peg.2527	LL936_02890	fucP	Homolog of fucose/glucose/galactose permeases
AWVK01000015	382	338	fig|649758.3.peg.382	HMPREF0495_00419		PLF_1578_00026734	PGF_02009465	hypothetical protein	18967	19983	+
AWVK01000015	383	502	fig|649758.3.peg.383	HMPREF0495_00420		PLF_1578_00026978	PGF_00120115	hypothetical protein	20009	21517	+	uni (->)	JAGXCC010000001	96	502	fig|1580.431.peg.96	KGN14_00445	xylB	Xylulose kinase (EC 2.7.1.17)	0.283	0.97	uni (->)	JAJHVS010000001	40	502	fig|1580.479.peg.40	LL938_00175	xylB	Xylulose kinase (EC 2.7.1.17)	0.283	0.97	uni (->)	JAGXIY010000002	820	502	fig|1580.432.peg.820	KGP41_00935	xylB	Xylulose kinase (EC 2.7.1.17)	0.283	0.97	uni (->)	JAJHVT010000001	41	502	fig|1580.484.peg.41	LL936_00180	xylB	Xylulose kinase (EC 2.7.1.17)
AWVK01000015	384	306	fig|649758.3.peg.384	HMPREF0495_00421		PLF_1578_00022941	PGF_08225224	hypothetical protein	21569	22489	+	uni (->)	JAGXCC010000008	2533	319	fig|1580.431.peg.2533	KGN14_02870		Deoxyribonucleoside regulator DeoR (transcriptional repressor)	0.362	0.937	uni (->)	JAJHVS010000002	806	319	fig|1580.479.peg.806	LL938_00835		Deoxyribonucleoside regulator DeoR (transcriptional repressor)	0.365	0.937	uni (->)	JAGXIY010000009	2611	319	fig|1580.432.peg.2611	KGP41_03705		Deoxyribonucleoside regulator DeoR (transcriptional repressor)	0.365	0.937	uni (->)	JAJHVT010000008	2523	319	fig|1580.484.peg.2523	LL936_02870		Deoxyribonucleoside regulator DeoR (transcriptional repressor)
AWVK01000015	385	231	fig|649758.3.peg.385	HMPREF0495_00422		PLF_1578_00015651	PGF_02009482	hypothetical protein	22734	23429	+	bi (<->)	JAGXCC010000080	2568	231	fig|1580.431.peg.2568	KGN14_11535		hypothetical protein	0.909	0.996	bi (<->)	JAJHVS010000034	1416	231	fig|1580.479.peg.1416	LL938_08150		hypothetical protein	0.913	0.996	bi (<->)	JAGXIY010000036	1579	231	fig|1580.432.peg.1579	KGP41_09025		hypothetical protein	0.913	0.996	bi (<->)	JAJHVT010000082	2576	231	fig|1580.484.peg.2576	LL936_11565		hypothetical protein
AWVK01000015	386	53	fig|649758.3.peg.386	HMPREF0495_00424		PLF_1578_00021203	PGF_02012326	hypothetical protein	24542	24703	-
AWVK01000016	387	70	fig|649758.3.peg.387			PLF_1578_00060944	PGF_02041371	hypothetical protein	94	306	+
AWVK01000016	388	271	fig|649758.3.peg.388	HMPREF0495_00427		PLF_1578_00012607	PGF_02008283	AraC-like transcriptional regulator	878	1693	+
AWVK01000016	389	254	fig|649758.3.peg.389	HMPREF0495_00428		PLF_1578_00162522	PGF_10532194	Oxidoreductase, short-chain dehydrogenase/reductase family	1729	2493	-	bi (<->)	JAGXCC010000063	2249	254	fig|1580.431.peg.2249	KGN14_10630		Oxidoreductase, short-chain dehydrogenase/reductase family	0.996	0.996	bi (<->)	JAJHVS010000055	1961	254	fig|1580.479.peg.1961	LL938_10175		Oxidoreductase, short-chain dehydrogenase/reductase family	0.996	0.996	bi (<->)	JAGXIY010000074	2438	254	fig|1580.432.peg.2438	KGP41_11615		Oxidoreductase, short-chain dehydrogenase/reductase family	0.996	0.996	bi (<->)	JAJHVT010000066	2274	254	fig|1580.484.peg.2274	LL936_10720		Oxidoreductase, short-chain dehydrogenase/reductase family
AWVK01000016	390	285	fig|649758.3.peg.390	HMPREF0495_00429		PLF_1578_00003998	PGF_08225224	hypothetical protein	2651	3508	+	bi (<->)	JAGXCC010000063	2248	285	fig|1580.431.peg.2248	KGN14_10625		hypothetical protein	0.989	0.996	bi (<->)	JAJHVS010000055	1960	285	fig|1580.479.peg.1960	LL938_10170		hypothetical protein	0.989	0.996	bi (<->)	JAGXIY010000074	2439	285	fig|1580.432.peg.2439	KGP41_11620		hypothetical protein	0.989	0.996	bi (<->)	JAJHVT010000066	2275	285	fig|1580.484.peg.2275	LL936_10725		hypothetical protein
AWVK01000016	391	147	fig|649758.3.peg.391	HMPREF0495_00430		PLF_1578_00028138	PGF_01896482	Rrf2 family transcriptional regulator, group III	3555	3998	+	bi (<->)	JAGXCC010000063	2247	147	fig|1580.431.peg.2247	KGN14_10620		Rrf2 family transcriptional regulator, group III	0.986	0.993	bi (<->)	JAJHVS010000055	1959	147	fig|1580.479.peg.1959	LL938_10165		Rrf2 family transcriptional regulator, group III	0.986	0.993	bi (<->)	JAGXIY010000074	2440	147	fig|1580.432.peg.2440	KGP41_11625		Rrf2 family transcriptional regulator, group III	0.986	0.993	bi (<->)	JAJHVT010000066	2276	147	fig|1580.484.peg.2276	LL936_10730		Rrf2 family transcriptional regulator, group III
AWVK01000016	392	768	fig|649758.3.peg.392	HMPREF0495_00431		PLF_1578_00011819	PGF_04653134	CDP-glycerol:poly(glycerophosphate) glycerophosphotransferase (EC 2.7.8.12)	4038	6344	-	bi (<->)	JAGXCC010000063	2246	768	fig|1580.431.peg.2246	KGN14_10615		CDP-glycerol:poly(glycerophosphate) glycerophosphotransferase (EC 2.7.8.12)	0.991	0.999	bi (<->)	JAJHVS010000055	1958	768	fig|1580.479.peg.1958	LL938_10160		CDP-glycerol:poly(glycerophosphate) glycerophosphotransferase (EC 2.7.8.12)	0.991	0.999	bi (<->)	JAGXIY010000074	2441	768	fig|1580.432.peg.2441	KGP41_11630		CDP-glycerol:poly(glycerophosphate) glycerophosphotransferase (EC 2.7.8.12)	0.991	0.999	bi (<->)	JAJHVT010000066	2277	768	fig|1580.484.peg.2277	LL936_10735		CDP-glycerol:poly(glycerophosphate) glycerophosphotransferase (EC 2.7.8.12)
AWVK01000016	393	310	fig|649758.3.peg.393	HMPREF0495_00432		PLF_1578_00012219	PGF_02008056	hypothetical protein	6354	7286	-	bi (<->)	JAGXCC010000063	2245	145	fig|1580.431.peg.2245	KGN14_10610		hypothetical protein	0.834	0.993	bi (<->)	JAJHVS010000055	1957	145	fig|1580.479.peg.1957	LL938_10155		hypothetical protein	0.834	0.993	bi (<->)	JAGXIY010000074	2442	145	fig|1580.432.peg.2442	KGP41_11635		hypothetical protein	0.834	0.993	bi (<->)	JAJHVT010000066	2278	145	fig|1580.484.peg.2278	LL936_10740		hypothetical protein
AWVK01000016	394	120	fig|649758.3.peg.394	HMPREF0495_00433		PLF_1578_00004652	PGF_03320197	Transcriptional regulator, HxlR family	7649	8011	-	bi (<->)	JAGXCC010000152	618	120	fig|1580.431.peg.618	KGN14_13095		Transcriptional regulator, HxlR family	0.983	0.992	bi (<->)	JAJHVS010000055	1955	120	fig|1580.479.peg.1955	LL938_10145		Transcriptional regulator, HxlR family	0.992	0.992	bi (<->)	JAGXIY010000074	2444	120	fig|1580.432.peg.2444	KGP41_11640		Transcriptional regulator, HxlR family	0.992	0.992	bi (<->)	JAJHVT010000156	642	120	fig|1580.484.peg.642	LL936_13080		Transcriptional regulator, HxlR family
AWVK01000016	395	401	fig|649758.3.peg.395	HMPREF0495_00434		PLF_1578_00024075	PGF_01813804	Uncharacterized MFS-type transporter YtbD	8142	9347	+	bi (<->)	JAGXCC010000147	563	357	fig|1580.431.peg.563			Uncharacterized MFS-type transporter YtbD	0.992	0.997	bi (<->)	JAJHVS010000134	430	358	fig|1580.479.peg.430			Uncharacterized MFS-type transporter YtbD	0.992	0.997	bi (<->)	JAGXIY010000133	442	358	fig|1580.432.peg.442			Uncharacterized MFS-type transporter YtbD	0.992	0.997	bi (<->)	JAJHVT010000150	634	357	fig|1580.484.peg.634			Uncharacterized MFS-type transporter YtbD
AWVK01000016	396	317	fig|649758.3.peg.396	HMPREF0495_00435		PLF_1578_00194280	PGF_00042825	Putative oxidoreductase SCO7655	9414	10367	-	bi (<->)	JAGXCC010000025	1181	317	fig|1580.431.peg.1181	KGN14_06890		Putative oxidoreductase SCO7655	1	0.997	bi (<->)	JAJHVS010000025	1085	317	fig|1580.479.peg.1085	LL938_06955		Putative oxidoreductase SCO7655	1	0.997	bi (<->)	JAGXIY010000026	1160	317	fig|1580.432.peg.1160	KGP41_07565		Putative oxidoreductase SCO7655	1	0.997	bi (<->)	JAJHVT010000024	1111	317	fig|1580.484.peg.1111	LL936_06520		Putative oxidoreductase SCO7655
AWVK01000016	397	252	fig|649758.3.peg.397	HMPREF0495_00436		PLF_1578_00011764	PGF_00998115	ABC transporter-like sensor ATP-binding protein	10538	11296	+	bi (<->)	JAGXCC010000025	1180	252	fig|1580.431.peg.1180	KGN14_06885		ABC transporter-like sensor ATP-binding protein	1	0.996	bi (<->)	JAJHVS010000025	1084	252	fig|1580.479.peg.1084	LL938_06950		ABC transporter-like sensor ATP-binding protein	1	0.996	bi (<->)	JAGXIY010000026	1161	252	fig|1580.432.peg.1161	KGP41_07570		ABC transporter-like sensor ATP-binding protein	1	0.996	bi (<->)	JAJHVT010000024	1112	252	fig|1580.484.peg.1112	LL936_06525		ABC transporter-like sensor ATP-binding protein
AWVK01000016	398	603	fig|649758.3.peg.398	HMPREF0495_00437		PLF_1578_00004757	PGF_00007769	ABC-type antimicrobial peptide transport system, permease component	11308	13119	+	bi (<->)	JAGXCC010000025	1179	603	fig|1580.431.peg.1179	KGN14_06880		ABC-type antimicrobial peptide transport system, permease component	0.992	0.998	bi (<->)	JAJHVS010000025	1083	603	fig|1580.479.peg.1083	LL938_06945		ABC-type antimicrobial peptide transport system, permease component	0.99	0.998	bi (<->)	JAGXIY010000026	1162	603	fig|1580.432.peg.1162	KGP41_07575		ABC-type antimicrobial peptide transport system, permease component	0.99	0.998	bi (<->)	JAJHVT010000024	1113	603	fig|1580.484.peg.1113	LL936_06530		ABC-type antimicrobial peptide transport system, permease component
AWVK01000016	399	123	fig|649758.3.peg.399	HMPREF0495_00438		PLF_1578_00012124	PGF_06916656	Transcriptional regulator, GntR family	13158	13529	+	bi (<->)	JAGXCC010000025	1178	123	fig|1580.431.peg.1178	KGN14_06875		Transcriptional regulator, GntR family	1	0.992	bi (<->)	JAJHVS010000025	1082	123	fig|1580.479.peg.1082	LL938_06940		Transcriptional regulator, GntR family	1	0.992	bi (<->)	JAGXIY010000026	1163	123	fig|1580.432.peg.1163	KGP41_07580		Transcriptional regulator, GntR family	1	0.992	bi (<->)	JAJHVT010000024	1114	123	fig|1580.484.peg.1114	LL936_06535		Transcriptional regulator, GntR family
AWVK01000016	400	135	fig|649758.3.peg.400	HMPREF0495_00439		PLF_1578_00008391	PGF_08225224	hypothetical protein	13664	14071	+	bi (<->)	JAGXCC010000025	1177	135	fig|1580.431.peg.1177	KGN14_06870		hypothetical protein	1	0.993	bi (<->)	JAJHVS010000025	1081	135	fig|1580.479.peg.1081	LL938_06935		hypothetical protein	1	0.993	bi (<->)	JAGXIY010000026	1164	135	fig|1580.432.peg.1164	KGP41_07585		hypothetical protein	1	0.993	bi (<->)	JAJHVT010000024	1115	135	fig|1580.484.peg.1115	LL936_06540		hypothetical protein
AWVK01000016	401	443	fig|649758.3.peg.401	HMPREF0495_00440		PLF_1578_00012901	PGF_00042939	Putative peptidoglycan bound protein (LPXTG motif) Lmo0159 homolog	14257	15588	+	bi (<->)	JAGXCC010000025	1176	443	fig|1580.431.peg.1176	KGN14_06865		Putative peptidoglycan bound protein (LPXTG motif) Lmo0159 homolog	0.989	0.998	bi (<->)	JAJHVS010000025	1080	443	fig|1580.479.peg.1080	LL938_06930		Putative peptidoglycan bound protein (LPXTG motif) Lmo0159 homolog	0.989	0.998	bi (<->)	JAGXIY010000026	1165	443	fig|1580.432.peg.1165	KGP41_07590		Putative peptidoglycan bound protein (LPXTG motif) Lmo0159 homolog	0.989	0.998	bi (<->)	JAJHVT010000024	1116	443	fig|1580.484.peg.1116	LL936_06545		Putative peptidoglycan bound protein (LPXTG motif) Lmo0159 homolog
AWVK01000017	402	349	fig|649758.3.peg.402	HMPREF0495_00442		PLF_1578_00020417	PGF_00340191	hypothetical protein	142	1191	-	bi (<->)	JAGXCC010000123	404	349	fig|1580.431.peg.404	KGN14_12715		hypothetical protein	0.974	0.997	bi (<->)	JAJHVS010000083	2442	349	fig|1580.479.peg.2442	LL938_11430		hypothetical protein	0.974	0.997	bi (<->)	JAGXIY010000103	219	349	fig|1580.432.peg.219	KGP41_12290		hypothetical protein	0.974	0.997	bi (<->)	JAJHVT010000123	399	349	fig|1580.484.peg.399	LL936_12655		hypothetical protein
AWVK01000017	403	331	fig|649758.3.peg.403	HMPREF0495_00443		PLF_1578_00155549	PGF_00041580	Putative inner membrane protein	1205	2200	-	bi (<->)	JAGXCC010000123	403	331	fig|1580.431.peg.403	KGN14_12710		Putative inner membrane protein	0.982	0.997	bi (<->)	JAJHVS010000083	2441	331	fig|1580.479.peg.2441	LL938_11425		Putative inner membrane protein	0.982	0.997	bi (<->)	JAGXIY010000103	218	331	fig|1580.432.peg.218	KGP41_12285		Putative inner membrane protein	0.979	0.997	bi (<->)	JAJHVT010000123	400	331	fig|1580.484.peg.400	LL936_12660		Putative inner membrane protein
AWVK01000017	404	248	fig|649758.3.peg.404	HMPREF0495_00444		PLF_1578_00162480	PGF_08225224	hypothetical protein	2254	3000	-	bi (<->)	JAGXCC010000123	402	248	fig|1580.431.peg.402	KGN14_12705		hypothetical protein	0.96	0.996	bi (<->)	JAJHVS010000083	2440	248	fig|1580.479.peg.2440	LL938_11420		hypothetical protein	0.96	0.996	bi (<->)	JAGXIY010000103	217	248	fig|1580.432.peg.217	KGP41_12280		hypothetical protein	0.96	0.996	bi (<->)	JAJHVT010000123	401	248	fig|1580.484.peg.401	LL936_12665		hypothetical protein
AWVK01000017	405	339	fig|649758.3.peg.405	HMPREF0495_00445		PLF_1578_00019514	PGF_00917008	hypothetical protein	3232	4251	-	bi (<->)	JAGXCC010000017	706	339	fig|1580.431.peg.706	KGN14_05140		hypothetical protein	0.982	0.997	bi (<->)	JAJHVS010000042	1661	339	fig|1580.479.peg.1661	LL938_08960		hypothetical protein	0.982	0.997	bi (<->)	JAGXIY010000019	776	339	fig|1580.432.peg.776	KGP41_06325		hypothetical protein	0.982	0.997	bi (<->)	JAJHVT010000016	648	339	fig|1580.484.peg.648	LL936_04920		hypothetical protein
AWVK01000017	406	169	fig|649758.3.peg.406	HMPREF0495_00446		PLF_1578_00009874	PGF_12811849	Acetylornithine deacetylase/Succinyl-diaminopimelate desuccinylase and related deacylases	4468	4977	-	bi (<->)	JAGXCC010000017	707	451	fig|1580.431.peg.707	KGN14_05145		Acetylornithine deacetylase/Succinyl-diaminopimelate desuccinylase and related deacylases	0.982	0.373	bi (<->)	JAJHVS010000042	1662	451	fig|1580.479.peg.1662	LL938_08965		Acetylornithine deacetylase/Succinyl-diaminopimelate desuccinylase and related deacylases	0.982	0.373	bi (<->)	JAGXIY010000019	775	451	fig|1580.432.peg.775	KGP41_06320		Acetylornithine deacetylase/Succinyl-diaminopimelate desuccinylase and related deacylases	0.982	0.373	bi (<->)	JAJHVT010000016	649	451	fig|1580.484.peg.649	LL936_04925		Acetylornithine deacetylase/Succinyl-diaminopimelate desuccinylase and related deacylases
AWVK01000018	407	335	fig|649758.3.peg.407	HMPREF0495_00447		PLF_1578_00167180	PGF_08109748	hypothetical protein	411	1418	-
AWVK01000018	408	72	fig|649758.3.peg.408	HMPREF0495_00448		PLF_1578_00031572	PGF_02018114	hypothetical protein	1511	1729	-
AWVK01000018	409	244	fig|649758.3.peg.409	HMPREF0495_00450		PLF_1578_00000194	PGF_00065866	Uncharacterized transcriptional response regulator YclJ	3053	3787	+	bi (<->)	JAGXCC010000043	1763	244	fig|1580.431.peg.1763	KGN14_09035		Uncharacterized transcriptional response regulator YclJ	0.996	0.996	bi (<->)	JAJHVS010000075	2321	244	fig|1580.479.peg.2321	LL938_11145		Uncharacterized transcriptional response regulator YclJ	0.996	0.996	bi (<->)	JAGXIY010000001	146	244	fig|1580.432.peg.146	KGP41_00735		Uncharacterized transcriptional response regulator YclJ	0.996	0.996	bi (<->)	JAJHVT010000042	1724	244	fig|1580.484.peg.1724	LL936_08810		Uncharacterized transcriptional response regulator YclJ
AWVK01000018	410	489	fig|649758.3.peg.410	HMPREF0495_00451		PLF_1578_00178472	PGF_00050589	Sensor histidine kinase YclK	3784	5253	+	bi (<->)	JAGXCC010000043	1764	487	fig|1580.431.peg.1764	KGN14_09040		Sensor histidine kinase YclK	0.998	0.982	bi (<->)	JAJHVS010000075	2322	487	fig|1580.479.peg.2322	LL938_11150		Sensor histidine kinase YclK	0.998	0.982	bi (<->)	JAGXIY010000001	145	487	fig|1580.432.peg.145	KGP41_00730		Sensor histidine kinase YclK	0.996	0.982	bi (<->)	JAJHVT010000042	1725	487	fig|1580.484.peg.1725	LL936_08815		Sensor histidine kinase YclK
AWVK01000018	411	382	fig|649758.3.peg.411	HMPREF0495_00452		PLF_1578_00011312	PGF_00043821	Putative ribosomal RNA large subunit methyltransferase YwbD	5312	6460	+	bi (<->)	JAGXCC010000043	1765	382	fig|1580.431.peg.1765	KGN14_09045		Putative ribosomal RNA large subunit methyltransferase YwbD	0.99	0.997	bi (<->)	JAJHVS010000075	2323	382	fig|1580.479.peg.2323	LL938_11155		Putative ribosomal RNA large subunit methyltransferase YwbD	0.99	0.997	bi (<->)	JAGXIY010000001	144	382	fig|1580.432.peg.144	KGP41_00725		Putative ribosomal RNA large subunit methyltransferase YwbD	0.99	0.997	bi (<->)	JAJHVT010000042	1726	382	fig|1580.484.peg.1726	LL936_08820		Putative ribosomal RNA large subunit methyltransferase YwbD
AWVK01000018	412	288	fig|649758.3.peg.412	HMPREF0495_00453		PLF_1578_00013037	PGF_00071610	Glucose:proton symporter GlcU	6643	7509	+	bi (<->)	JAGXCC010000043	1766	288	fig|1580.431.peg.1766	KGN14_09050		Glucose:proton symporter GlcU	0.993	0.997	bi (<->)	JAJHVS010000075	2324	288	fig|1580.479.peg.2324	LL938_11160		Glucose:proton symporter GlcU	0.993	0.997	bi (<->)	JAGXIY010000001	143	288	fig|1580.432.peg.143	KGP41_00720		Glucose:proton symporter GlcU	0.993	0.997	bi (<->)	JAJHVT010000042	1727	288	fig|1580.484.peg.1727	LL936_08825		Glucose:proton symporter GlcU
AWVK01000018	413	448	fig|649758.3.peg.413	HMPREF0495_00454		PLF_1578_00166326	PGF_10505717	Glucose-6-phosphate isomerase (EC 5.3.1.9)	7639	8985	+	bi (<->)	JAGXCC010000043	1767	448	fig|1580.431.peg.1767	KGN14_09055		Glucose-6-phosphate isomerase (EC 5.3.1.9)	0.998	0.998	bi (<->)	JAJHVS010000075	2325	448	fig|1580.479.peg.2325	LL938_11165		Glucose-6-phosphate isomerase (EC 5.3.1.9)	0.998	0.998	bi (<->)	JAGXIY010000001	142	448	fig|1580.432.peg.142	KGP41_00715		Glucose-6-phosphate isomerase (EC 5.3.1.9)	0.998	0.998	bi (<->)	JAJHVT010000042	1728	448	fig|1580.484.peg.1728	LL936_08830		Glucose-6-phosphate isomerase (EC 5.3.1.9)
AWVK01000018	414	1005	fig|649758.3.peg.414	HMPREF0495_00455		PLF_1578_00009101	PGF_08225224	hypothetical protein	9273	12290	+	bi (<->)	JAGXCC010000043	1768	999	fig|1580.431.peg.1768	KGN14_09060		hypothetical protein	0.987	0.999	bi (<->)	JAJHVS010000061	2110	813	fig|1580.479.peg.2110	LL938_10480		hypothetical protein	0.985	0.999	bi (<->)	JAGXIY010000001	141	999	fig|1580.432.peg.141	KGP41_00710		hypothetical protein	0.987	0.999	bi (<->)	JAJHVT010000042	1729	999	fig|1580.484.peg.1729	LL936_08835		hypothetical protein
AWVK01000018	415	160	fig|649758.3.peg.415	HMPREF0495_00456		PLF_1578_00013002	PGF_00447946	Tryptophan-rich sensory protein	12656	13138	-	bi (<->)	JAGXCC010000043	1769	160	fig|1580.431.peg.1769	KGN14_09065		Tryptophan-rich sensory protein	0.988	0.994	bi (<->)	JAJHVS010000061	2111	160	fig|1580.479.peg.2111	LL938_10485		Tryptophan-rich sensory protein	0.988	0.994	bi (<->)	JAGXIY010000001	140	160	fig|1580.432.peg.140	KGP41_00705		Tryptophan-rich sensory protein	0.988	0.994	bi (<->)	JAJHVT010000042	1730	160	fig|1580.484.peg.1730	LL936_08840		Tryptophan-rich sensory protein
AWVK01000018	416	139	fig|649758.3.peg.416	HMPREF0495_00457		PLF_1578_00011193	PGF_05409279	Integral membrane protein	13457	13876	+	bi (<->)	JAGXCC010000043	1770	187	fig|1580.431.peg.1770	KGN14_09070		Integral membrane protein	0.993	0.738	bi (<->)	JAJHVS010000061	2112	187	fig|1580.479.peg.2112	LL938_10490		Integral membrane protein	0.993	0.738	bi (<->)	JAGXIY010000001	139	187	fig|1580.432.peg.139	KGP41_00700		Integral membrane protein	0.993	0.738	bi (<->)	JAJHVT010000042	1731	187	fig|1580.484.peg.1731	LL936_08845		Integral membrane protein
AWVK01000018	417	285	fig|649758.3.peg.417	HMPREF0495_00460		PLF_1578_00165684	PGF_02007758	Actin-ADP-ribosyltransferase, toxin SpvB	14670	15527	+	bi (<->)	JAGXCC010000005	1951	321	fig|1580.431.peg.1951	KGN14_01975		Actin-ADP-ribosyltransferase, toxin SpvB	0.993	0.885	bi (<->)	JAJHVS010000031	1326	172	fig|1580.479.peg.1326	LL938_07690		Actin-ADP-ribosyltransferase, toxin SpvB	0.983	0.994	bi (<->)	JAGXIY010000001	119	321	fig|1580.432.peg.119	KGP41_00595		Actin-ADP-ribosyltransferase, toxin SpvB	0.993	0.885	bi (<->)	JAJHVT010000005	1872	321	fig|1580.484.peg.1872	LL936_01645		Actin-ADP-ribosyltransferase, toxin SpvB
AWVK01000018	418	367	fig|649758.3.peg.418	HMPREF0495_00461		PLF_1578_00011803	PGF_08036141	Inner membrane protein YbiR, putative anion permease	15666	16769	-	bi (<->)	JAGXCC010000005	1950	367	fig|1580.431.peg.1950	KGN14_01970		Inner membrane protein YbiR, putative anion permease	0.984	0.997	bi (<->)	JAJHVS010000031	1327	367	fig|1580.479.peg.1327	LL938_07695		Inner membrane protein YbiR, putative anion permease	0.984	0.997	bi (<->)	JAGXIY010000001	118	367	fig|1580.432.peg.118	KGP41_00590		Inner membrane protein YbiR, putative anion permease	0.984	0.997	bi (<->)	JAJHVT010000005	1873	367	fig|1580.484.peg.1873	LL936_01650		Inner membrane protein YbiR, putative anion permease
AWVK01000018	419	220	fig|649758.3.peg.419	HMPREF0495_00462		PLF_1578_00017903	PGF_08225224	hypothetical protein	16839	17501	-	bi (<->)	JAGXCC010000005	1949	220	fig|1580.431.peg.1949	KGN14_01965		hypothetical protein	0.995	0.995	bi (<->)	JAJHVS010000031	1328	220	fig|1580.479.peg.1328	LL938_07700		hypothetical protein	0.995	0.995	bi (<->)	JAGXIY010000001	117	220	fig|1580.432.peg.117	KGP41_00585		hypothetical protein	0.995	0.995	bi (<->)	JAJHVT010000005	1874	220	fig|1580.484.peg.1874	LL936_01655		hypothetical protein
AWVK01000018	420	374	fig|649758.3.peg.420	HMPREF0495_00463		PLF_1578_00008263	PGF_00006821	GGDEF domain protein	17735	18859	+	bi (<->)	JAGXCC010000005	1948	374	fig|1580.431.peg.1948	KGN14_01960		GGDEF domain protein	0.981	0.997	bi (<->)	JAJHVS010000031	1329	374	fig|1580.479.peg.1329	LL938_07705		GGDEF domain protein	0.981	0.997	bi (<->)	JAGXIY010000001	116	369	fig|1580.432.peg.116	KGP41_00580		GGDEF domain protein	0.968	0.997	bi (<->)	JAJHVT010000005	1875	374	fig|1580.484.peg.1875	LL936_01660		GGDEF domain protein
AWVK01000018	421	68	fig|649758.3.peg.421	HMPREF0495_00464		PLF_1578_00013244	PGF_08225224	hypothetical protein	18938	19144	+	bi (<->)	JAGXCC010000005	1947	68	fig|1580.431.peg.1947	KGN14_01955		hypothetical protein	0.985	0.985	bi (<->)	JAJHVS010000031	1330	68	fig|1580.479.peg.1330	LL938_07710		hypothetical protein	0.985	0.985	bi (<->)	JAGXIY010000001	115	68	fig|1580.432.peg.115	KGP41_00575		hypothetical protein	0.985	0.985	bi (<->)	JAJHVT010000005	1876	68	fig|1580.484.peg.1876	LL936_01665		hypothetical protein
AWVK01000018	422	109	fig|649758.3.peg.422	HMPREF0495_00466		PLF_1578_00178362	PGF_10542485	hypothetical protein	19191	19520	-	bi (<->)	JAGXCC010000005	1946	109	fig|1580.431.peg.1946	KGN14_01950		hypothetical protein	1	0.991	bi (<->)	JAJHVS010000031	1331	109	fig|1580.479.peg.1331	LL938_07715		hypothetical protein	1	0.991	bi (<->)	JAGXIY010000001	114	109	fig|1580.432.peg.114	KGP41_00570		hypothetical protein	1	0.991	bi (<->)	JAJHVT010000005	1877	109	fig|1580.484.peg.1877	LL936_01670		hypothetical protein
AWVK01000018	423	577	fig|649758.3.peg.423	HMPREF0495_00465		PLF_1578_00019282	PGF_02017994	Efflux ABC transporter, permease/ATP-binding protein EF2593	19689	21422	+	bi (<->)	JAGXCC010000005	1945	577	fig|1580.431.peg.1945	KGN14_01945		Efflux ABC transporter, permease/ATP-binding protein EF2593	0.997	0.998	bi (<->)	JAJHVS010000031	1332	577	fig|1580.479.peg.1332	LL938_07720		Efflux ABC transporter, permease/ATP-binding protein EF2593	0.997	0.998	bi (<->)	JAGXIY010000001	113	577	fig|1580.432.peg.113	KGP41_00565		Efflux ABC transporter, permease/ATP-binding protein EF2593	0.997	0.998	bi (<->)	JAJHVT010000005	1878	577	fig|1580.484.peg.1878	LL936_01675		Efflux ABC transporter, permease/ATP-binding protein EF2593
AWVK01000018	424	613	fig|649758.3.peg.424	HMPREF0495_00467		PLF_1578_00011974	PGF_00003338	Efflux ABC transporter, permease/ATP-binding protein EF2592	21415	23256	+	bi (<->)	JAGXCC010000005	1944	613	fig|1580.431.peg.1944	KGN14_01940		Efflux ABC transporter, permease/ATP-binding protein EF2592	0.987	0.998	bi (<->)	JAJHVS010000031	1333	613	fig|1580.479.peg.1333	LL938_07725		Efflux ABC transporter, permease/ATP-binding protein EF2592	0.987	0.998	bi (<->)	JAGXIY010000001	112	613	fig|1580.432.peg.112	KGP41_00560		Efflux ABC transporter, permease/ATP-binding protein EF2592	0.987	0.998	bi (<->)	JAJHVT010000005	1879	613	fig|1580.484.peg.1879	LL936_01680		Efflux ABC transporter, permease/ATP-binding protein EF2592
AWVK01000019	425	388	fig|649758.3.peg.425	HMPREF0495_00470		PLF_1578_00012238	PGF_00909922	Uncharacterized MFS-type transporter	634	1800	-	bi (<->)	JAGXCC010000048	1860	203	fig|1580.431.peg.1860			Uncharacterized MFS-type transporter	0.995	0.995	bi (<->)	JAJHVS010000043	1702	388	fig|1580.479.peg.1702	LL938_09150		Uncharacterized MFS-type transporter	0.995	0.997	bi (<->)	JAGXIY010000042	1812	388	fig|1580.432.peg.1812	KGP41_09715		Uncharacterized MFS-type transporter	0.995	0.997	bi (<->)	JAJHVT010000047	1820	203	fig|1580.484.peg.1820			Uncharacterized MFS-type transporter
AWVK01000019	426	271	fig|649758.3.peg.426	HMPREF0495_00471		PLF_1578_00011149	PGF_02007765	Extracellular protein	2050	2865	-	bi (<->)	JAGXCC010000048	1859	271	fig|1580.431.peg.1859	KGN14_09505		Extracellular protein	0.993	0.996	bi (<->)	JAJHVS010000043	1701	271	fig|1580.479.peg.1701	LL938_09145		Extracellular protein	0.993	0.996	bi (<->)	JAGXIY010000042	1811	271	fig|1580.432.peg.1811	KGP41_09710		Extracellular protein	0.993	0.996	bi (<->)	JAJHVT010000047	1819	271	fig|1580.484.peg.1819	LL936_09280		Extracellular protein
AWVK01000019	427	280	fig|649758.3.peg.427	HMPREF0495_00472		PLF_1578_00014028	PGF_05777681	Oxidoreductase	3105	3947	+	bi (<->)	JAGXCC010000048	1858	280	fig|1580.431.peg.1858	KGN14_09500		Oxidoreductase	0.996	0.996	bi (<->)	JAJHVS010000043	1700	280	fig|1580.479.peg.1700	LL938_09140		Oxidoreductase	0.996	0.996	bi (<->)	JAGXIY010000042	1810	280	fig|1580.432.peg.1810	KGP41_09705		Oxidoreductase	0.996	0.996	bi (<->)	JAJHVT010000047	1818	280	fig|1580.484.peg.1818	LL936_09275		Oxidoreductase
AWVK01000019	428	475	fig|649758.3.peg.428	HMPREF0495_00473		PLF_1578_00007270	PGF_10420730	Aldehyde dehydrogenase (EC 1.2.1.3)	4049	5476	-	uni (->)	JAGXCC010000002	878	471	fig|1580.431.peg.878	KGN14_00680		Succinate-semialdehyde dehydrogenase [NAD] (EC 1.2.1.24); Succinate-semialdehyde dehydrogenase [NADP+] (EC 1.2.1.79)	0.23	0.879	uni (->)	JAJHVS010000009	2533	471	fig|1580.479.peg.2533	LL938_03375		Succinate-semialdehyde dehydrogenase [NAD] (EC 1.2.1.24); Succinate-semialdehyde dehydrogenase [NADP+] (EC 1.2.1.79)	0.23	0.879	uni (->)	JAGXIY010000003	1396	471	fig|1580.432.peg.1396	KGP41_01875		Succinate-semialdehyde dehydrogenase [NAD] (EC 1.2.1.24); Succinate-semialdehyde dehydrogenase [NADP+] (EC 1.2.1.79)	0.23	0.879	uni (->)	JAJHVT010000002	875	471	fig|1580.484.peg.875	LL936_00680		Succinate-semialdehyde dehydrogenase [NAD] (EC 1.2.1.24); Succinate-semialdehyde dehydrogenase [NADP+] (EC 1.2.1.79)
AWVK01000019	429	191	fig|649758.3.peg.429	HMPREF0495_00474		PLF_1578_00019755	PGF_02011536	hypothetical protein	5546	6121	-	uni (->)	JAGXCC010000041	1729	187	fig|1580.431.peg.1729	KGN14_08860		Transcription regulator of multidrug efflux pump operon, TetR (AcrR) family	0.324	0.545	uni (->)	JAJHVS010000050	1893	187	fig|1580.479.peg.1893	LL938_09750		Transcription regulator of multidrug efflux pump operon, TetR (AcrR) family	0.324	0.545	uni (->)	JAGXIY010000003	1296	187	fig|1580.432.peg.1296	KGP41_01395		Transcription regulator of multidrug efflux pump operon, TetR (AcrR) family	0.324	0.545	uni (->)	JAJHVT010000040	1690	187	fig|1580.484.peg.1690	LL936_08635		Transcription regulator of multidrug efflux pump operon, TetR (AcrR) family
AWVK01000019	430	273	fig|649758.3.peg.430	HMPREF0495_00475		PLF_1578_00008362	PGF_01984142	weak similarity to aminoglycoside N(3)-acetyltransferase	6926	7747	-	bi (<->)	JAGXCC010000048	1857	274	fig|1580.431.peg.1857	KGN14_09495		weak similarity to aminoglycoside N(3)-acetyltransferase	0.963	0.989	bi (<->)	JAJHVS010000043	1699	274	fig|1580.479.peg.1699	LL938_09135		weak similarity to aminoglycoside N(3)-acetyltransferase	0.963	0.989	bi (<->)	JAGXIY010000042	1809	274	fig|1580.432.peg.1809	KGP41_09700		weak similarity to aminoglycoside N(3)-acetyltransferase	0.963	0.989	bi (<->)	JAJHVT010000047	1817	274	fig|1580.484.peg.1817	LL936_09270		weak similarity to aminoglycoside N(3)-acetyltransferase
AWVK01000019	431	495	fig|649758.3.peg.431	HMPREF0495_00476		PLF_1578_00178909	PGF_06027248	Glucose-6-phosphate 1-dehydrogenase (EC 1.1.1.49)	8208	9695	+	bi (<->)	JAGXCC010000048	1856	495	fig|1580.431.peg.1856	KGN14_09490		Glucose-6-phosphate 1-dehydrogenase (EC 1.1.1.49)	0.998	0.998	bi (<->)	JAJHVS010000043	1698	495	fig|1580.479.peg.1698	LL938_09130	zwf	Glucose-6-phosphate 1-dehydrogenase (EC 1.1.1.49)	0.998	0.998	bi (<->)	JAGXIY010000042	1807	495	fig|1580.432.peg.1807	KGP41_09695		Glucose-6-phosphate 1-dehydrogenase (EC 1.1.1.49)	0.998	0.998	bi (<->)	JAJHVT010000047	1816	495	fig|1580.484.peg.1816	LL936_09265	zwf	Glucose-6-phosphate 1-dehydrogenase (EC 1.1.1.49)
AWVK01000019	432	577	fig|649758.3.peg.432	HMPREF0495_00477		PLF_1578_00017848	PGF_08225224	hypothetical protein	9914	11647	+
AWVK01000019	433	145	fig|649758.3.peg.433	HMPREF0495_00478		PLF_1578_00162803	PGF_04152933	N-acetyltransferase ElaA	11731	12168	-	bi (<->)	JAGXCC010000048	1855	146	fig|1580.431.peg.1855	KGN14_09485		N-acetyltransferase ElaA	0.993	0.986	bi (<->)	JAJHVS010000043	1697	146	fig|1580.479.peg.1697	LL938_09125		N-acetyltransferase ElaA	0.993	0.986	bi (<->)	JAGXIY010000042	1806	146	fig|1580.432.peg.1806	KGP41_09690		N-acetyltransferase ElaA	0.993	0.986	bi (<->)	JAJHVT010000047	1815	146	fig|1580.484.peg.1815	LL936_09260		N-acetyltransferase ElaA
AWVK01000019	434	142	fig|649758.3.peg.434	HMPREF0495_00479		PLF_1578_00012988	PGF_02008329	Transcriptional regulator, MarR family	12253	12681	+	bi (<->)	JAGXCC010000048	1854	142	fig|1580.431.peg.1854	KGN14_09480		Transcriptional regulator, MarR family	0.958	0.993	bi (<->)	JAJHVS010000043	1696	142	fig|1580.479.peg.1696	LL938_09120		Transcriptional regulator, MarR family	0.958	0.993	bi (<->)	JAGXIY010000042	1805	142	fig|1580.432.peg.1805	KGP41_09685		Transcriptional regulator, MarR family	0.958	0.993	bi (<->)	JAJHVT010000047	1814	142	fig|1580.484.peg.1814	LL936_09255		Transcriptional regulator, MarR family
AWVK01000019	435	480	fig|649758.3.peg.435	HMPREF0495_00480		PLF_1578_00000153	PGF_00427299	6-phosphogluconate dehydrogenase, decarboxylating (EC 1.1.1.44)	12826	14268	+	bi (<->)	JAGXCC010000048	1853	480	fig|1580.431.peg.1853	KGN14_09475	gndA	6-phosphogluconate dehydrogenase, decarboxylating (EC 1.1.1.44)	0.998	0.998	bi (<->)	JAJHVS010000043	1695	480	fig|1580.479.peg.1695	LL938_09115	gndA	6-phosphogluconate dehydrogenase, decarboxylating (EC 1.1.1.44)	0.998	0.998	bi (<->)	JAGXIY010000042	1804	480	fig|1580.432.peg.1804	KGP41_09680	gndA	6-phosphogluconate dehydrogenase, decarboxylating (EC 1.1.1.44)	0.998	0.998	bi (<->)	JAJHVT010000047	1813	480	fig|1580.484.peg.1813	LL936_09250	gndA	6-phosphogluconate dehydrogenase, decarboxylating (EC 1.1.1.44)
AWVK01000019	436	211	fig|649758.3.peg.436	HMPREF0495_00481		PLF_1578_00013144	PGF_02008375	hypothetical protein	14435	15070	+	bi (<->)	JAGXCC010000048	1851	136	fig|1580.431.peg.1851	KGN14_09465		hypothetical protein	0.904	0.993	bi (<->)	JAJHVS010000043	1693	136	fig|1580.479.peg.1693	LL938_09105		hypothetical protein	0.904	0.993	bi (<->)	JAGXIY010000042	1802	136	fig|1580.432.peg.1802	KGP41_09670		hypothetical protein	0.904	0.993	bi (<->)	JAJHVT010000047	1811	136	fig|1580.484.peg.1811	LL936_09240		hypothetical protein
AWVK01000019	437	87	fig|649758.3.peg.437	HMPREF0495_00482		PLF_1578_00165931	PGF_02008948	hypothetical protein	15288	15551	-	bi (<->)	JAGXCC010000048	1847	87	fig|1580.431.peg.1847	KGN14_09445		hypothetical protein	0.977	0.989	bi (<->)	JAJHVS010000043	1689	87	fig|1580.479.peg.1689	LL938_09085		hypothetical protein	0.977	0.989	bi (<->)	JAGXIY010000042	1798	87	fig|1580.432.peg.1798	KGP41_09650		hypothetical protein	0.977	0.989	bi (<->)	JAJHVT010000047	1807	87	fig|1580.484.peg.1807	LL936_09220		hypothetical protein
AWVK01000019	438	197	fig|649758.3.peg.438	HMPREF0495_00483		PLF_1578_00166189	PGF_08225224	hypothetical protein	15684	16277	-
AWVK01000019	439	103	fig|649758.3.peg.439	HMPREF0495_00484		PLF_1578_00007413	PGF_12857753	hypothetical protein	16292	16603	-	uni (->)	JAGXCC010000105	232	100	fig|1580.431.peg.232	KGN14_12375		hypothetical protein	0.455	0.98	uni (->)	JAJHVS010000019	756	100	fig|1580.479.peg.756	LL938_05740		hypothetical protein	0.455	0.98	uni (->)	JAGXIY010000020	918	100	fig|1580.432.peg.918	KGP41_06355		hypothetical protein	0.455	0.98	uni (->)	JAJHVT010000106	235	100	fig|1580.484.peg.235	LL936_12350		hypothetical protein
AWVK01000019	440	129	fig|649758.3.peg.440	HMPREF0495_00485		PLF_1578_00007871	PGF_00047206	2-amino-3-carboxymuconate-6-semialdehyde decarboxylase (EC 4.1.1.45)	16620	17009	-
AWVK01000019	441	158	fig|649758.3.peg.441	HMPREF0495_00486		PLF_1578_00007871	PGF_00047206	2-amino-3-carboxymuconate-6-semialdehyde decarboxylase (EC 4.1.1.45)	17132	17608	-
AWVK01000019	442	191	fig|649758.3.peg.442	HMPREF0495_00487		PLF_1578_00031556	PGF_02018100	hypothetical protein	17712	18287	+
AWVK01000019	443	213	fig|649758.3.peg.443	HMPREF0495_00488		PLF_1578_00012340	PGF_02981702	oxidoreductase ylbE	18337	18978	-	bi (<->)	JAGXCC010000048	1846	213	fig|1580.431.peg.1846	KGN14_09440		oxidoreductase ylbE	0.948	0.995	bi (<->)	JAJHVS010000043	1688	213	fig|1580.479.peg.1688	LL938_09080		oxidoreductase ylbE	0.948	0.995	bi (<->)	JAGXIY010000042	1797	213	fig|1580.432.peg.1797	KGP41_09645		oxidoreductase ylbE	0.948	0.995	bi (<->)	JAJHVT010000047	1806	213	fig|1580.484.peg.1806	LL936_09215		oxidoreductase ylbE
AWVK01000019	444	115	fig|649758.3.peg.444	HMPREF0495_00489		PLF_1578_00165510	PGF_02008916	hypothetical protein	19142	19489	+	bi (<->)	JAGXCC010000048	1845	115	fig|1580.431.peg.1845	KGN14_09435		hypothetical protein	0.939	0.991	bi (<->)	JAJHVS010000043	1687	115	fig|1580.479.peg.1687	LL938_09075		hypothetical protein	0.939	0.991	bi (<->)	JAGXIY010000042	1796	115	fig|1580.432.peg.1796	KGP41_09640		hypothetical protein	0.939	0.991	bi (<->)	JAJHVT010000047	1805	115	fig|1580.484.peg.1805	LL936_09210		hypothetical protein
AWVK01000019	445	187	fig|649758.3.peg.445	HMPREF0495_00490		PLF_1578_00194979	PGF_00041794	Alkyl hydroperoxide reductase protein C (EC 1.11.1.15)	19596	20159	-	bi (<->)	JAGXCC010000048	1844	188	fig|1580.431.peg.1844	KGN14_09430		Alkyl hydroperoxide reductase protein C (EC 1.11.1.15)	0.92	0.989	bi (<->)	JAJHVS010000043	1686	188	fig|1580.479.peg.1686	LL938_09070		Alkyl hydroperoxide reductase protein C (EC 1.11.1.15)	0.92	0.989	bi (<->)	JAGXIY010000042	1795	188	fig|1580.432.peg.1795	KGP41_09635		Alkyl hydroperoxide reductase protein C (EC 1.11.1.15)	0.92	0.989	bi (<->)	JAJHVT010000047	1804	188	fig|1580.484.peg.1804	LL936_09205		Alkyl hydroperoxide reductase protein C (EC 1.11.1.15)
AWVK01000019	446	41	fig|649758.3.peg.446			PLF_1578_00021075	PGF_02012224	hypothetical protein	20795	20920	-	bi (<->)	JAGXCC010000048	1843	56	fig|1580.431.peg.1843	KGN14_09425		hypothetical protein	0.902	0.714	bi (<->)	JAJHVS010000043	1685	56	fig|1580.479.peg.1685	LL938_09065		hypothetical protein	0.902	0.714	bi (<->)	JAGXIY010000042	1794	56	fig|1580.432.peg.1794	KGP41_09630		hypothetical protein	0.902	0.714	bi (<->)	JAJHVT010000047	1803	56	fig|1580.484.peg.1803	LL936_09200		hypothetical protein
AWVK01000019	447	428	fig|649758.3.peg.447	HMPREF0495_00491		PLF_1578_00008976	PGF_00008168	Glutamate-aspartate carrier protein	21251	22537	-	bi (<->)	JAGXCC010000048	1842	428	fig|1580.431.peg.1842	KGN14_09420		Glutamate-aspartate carrier protein	0.988	0.998	bi (<->)	JAJHVS010000043	1683	428	fig|1580.479.peg.1683	LL938_09060		Glutamate-aspartate carrier protein	0.991	0.998	bi (<->)	JAGXIY010000042	1792	428	fig|1580.432.peg.1792	KGP41_09625		Glutamate-aspartate carrier protein	0.991	0.998	bi (<->)	JAJHVT010000047	1802	428	fig|1580.484.peg.1802	LL936_09195		Glutamate-aspartate carrier protein
AWVK01000020	448	258	fig|649758.3.peg.448	HMPREF0495_00492		PLF_1578_00011125	PGF_02007763	D-alanyl-D-alanine carboxypeptidase (EC 3.4.16.4)	212	988	-	bi (<->)	JAGXCC010000013	440	258	fig|1580.431.peg.440	KGN14_04190		D-alanyl-D-alanine carboxypeptidase (EC 3.4.16.4)	0.961	0.996	bi (<->)	JAJHVS010000007	2233	258	fig|1580.479.peg.2233	LL938_02650		D-alanyl-D-alanine carboxypeptidase (EC 3.4.16.4)	0.961	0.996	bi (<->)	JAGXIY010000007	2385	258	fig|1580.432.peg.2385	KGP41_03170		D-alanyl-D-alanine carboxypeptidase (EC 3.4.16.4)	0.961	0.996	bi (<->)	JAJHVT010000013	438	258	fig|1580.484.peg.438	LL936_04205		D-alanyl-D-alanine carboxypeptidase (EC 3.4.16.4)
AWVK01000020	449	535	fig|649758.3.peg.449	HMPREF0495_00493		PLF_1578_00011261	PGF_02147779	Oligopeptide ABC transporter, substrate-binding protein OppA (TC 3.A.1.5.1)	1597	3204	+	bi (<->)	JAGXCC010000013	439	535	fig|1580.431.peg.439	KGN14_04185		Oligopeptide ABC transporter, substrate-binding protein OppA (TC 3.A.1.5.1)	0.994	0.998	bi (<->)	JAJHVS010000007	2234	535	fig|1580.479.peg.2234	LL938_02655		Oligopeptide ABC transporter, substrate-binding protein OppA (TC 3.A.1.5.1)	0.994	0.998	bi (<->)	JAGXIY010000007	2384	535	fig|1580.432.peg.2384	KGP41_03165		Oligopeptide ABC transporter, substrate-binding protein OppA (TC 3.A.1.5.1)	0.994	0.998	bi (<->)	JAJHVT010000013	437	535	fig|1580.484.peg.437	LL936_04200		Oligopeptide ABC transporter, substrate-binding protein OppA (TC 3.A.1.5.1)
AWVK01000021	450	241	fig|649758.3.peg.450	HMPREF0495_00496		PLF_1578_00015483	PGF_02009418	Transcriptional regulator	336	1061	-	bi (<->)	JAGXCC010000053	2024	241	fig|1580.431.peg.2024	KGN14_09930		Transcriptional regulator	0.988	0.996	bi (<->)	JAJHVS010000047	1779	211	fig|1580.479.peg.1779	LL938_09505		Transcriptional regulator	0.986	0.995	bi (<->)	JAGXIY010000047	1909	241	fig|1580.432.peg.1909	KGP41_10145		Transcriptional regulator	0.988	0.996	bi (<->)	JAJHVT010000051	1962	211	fig|1580.484.peg.1962	LL936_09610		Transcriptional regulator
AWVK01000021	451	546	fig|649758.3.peg.451	HMPREF0495_00497		PLF_1578_00010634	PGF_02147779	Oligopeptide ABC transporter, substrate-binding protein OppA (TC 3.A.1.5.1)	1668	3308	+	bi (<->)	JAGXCC010000053	2023	546	fig|1580.431.peg.2023	KGN14_09925		Oligopeptide ABC transporter, substrate-binding protein OppA (TC 3.A.1.5.1)	0.987	0.998	bi (<->)	JAJHVS010000047	1778	546	fig|1580.479.peg.1778	LL938_09500		Oligopeptide ABC transporter, substrate-binding protein OppA (TC 3.A.1.5.1)	0.987	0.998	bi (<->)	JAGXIY010000047	1908	546	fig|1580.432.peg.1908	KGP41_10140		Oligopeptide ABC transporter, substrate-binding protein OppA (TC 3.A.1.5.1)	0.987	0.998	bi (<->)	JAJHVT010000051	1961	546	fig|1580.484.peg.1961	LL936_09605		Oligopeptide ABC transporter, substrate-binding protein OppA (TC 3.A.1.5.1)
AWVK01000021	452	170	fig|649758.3.peg.452	HMPREF0495_00498		PLF_1578_00012104	PGF_00056151	Teichoic acid glycosylation protein	3532	4044	+	bi (<->)	JAGXCC010000053	2022	170	fig|1580.431.peg.2022	KGN14_09920		Teichoic acid glycosylation protein	1	0.994	bi (<->)	JAJHVS010000047	1777	170	fig|1580.479.peg.1777	LL938_09495		Teichoic acid glycosylation protein	1	0.994	bi (<->)	JAGXIY010000047	1907	170	fig|1580.432.peg.1907	KGP41_10135		Teichoic acid glycosylation protein	1	0.994	bi (<->)	JAJHVT010000051	1960	170	fig|1580.484.peg.1960	LL936_09600		Teichoic acid glycosylation protein
AWVK01000021	453	143	fig|649758.3.peg.453	HMPREF0495_00499		PLF_1578_00155703	PGF_10519603	Acetyltransferase, GNAT family	4088	4519	-	bi (<->)	JAGXCC010000142	554	143	fig|1580.431.peg.554	KGN14_13015		Acetyltransferase, GNAT family	0.986	0.993	bi (<->)	JAJHVS010000129	378	143	fig|1580.479.peg.378	LL938_12270		Acetyltransferase, GNAT family	0.986	0.993	bi (<->)	JAGXIY010000126	379	143	fig|1580.432.peg.379	KGP41_12615		Acetyltransferase, GNAT family	0.986	0.993	bi (<->)	JAJHVT010000141	549	143	fig|1580.484.peg.549	LL936_12940		Acetyltransferase, GNAT family
AWVK01000021	454	190	fig|649758.3.peg.454	HMPREF0495_00500		PLF_1578_00015526	PGF_00069418	cadmium resistance transporter, putative	4608	5180	+	bi (<->)	JAGXCC010000142	553	190	fig|1580.431.peg.553	KGN14_13010		cadmium resistance transporter, putative	0.995	0.995	bi (<->)	JAJHVS010000129	379	190	fig|1580.479.peg.379	LL938_12275		cadmium resistance transporter, putative	0.995	0.995	bi (<->)	JAGXIY010000126	380	190	fig|1580.432.peg.380	KGP41_12620		cadmium resistance transporter, putative	0.995	0.995	bi (<->)	JAJHVT010000141	550	190	fig|1580.484.peg.550	LL936_12945		cadmium resistance transporter, putative
AWVK01000021	455	104	fig|649758.3.peg.455	HMPREF0495_00501		PLF_1578_00016787	PGF_02010017	hypothetical protein	5220	5534	+	bi (<->)	JAGXCC010000142	552	104	fig|1580.431.peg.552	KGN14_13005		hypothetical protein	0.981	0.99	bi (<->)	JAJHVS010000129	380	104	fig|1580.479.peg.380	LL938_12280		hypothetical protein	0.981	0.99	bi (<->)	JAGXIY010000126	381	104	fig|1580.432.peg.381	KGP41_12625		hypothetical protein	0.981	0.99	bi (<->)	JAJHVT010000141	551	104	fig|1580.484.peg.551	LL936_12950		hypothetical protein
AWVK01000021	456	199	fig|649758.3.peg.456	HMPREF0495_00502		PLF_1578_00012589	PGF_04036573	Acetyltransferase (isoleucine patch superfamily)	5643	6242	-	bi (<->)	JAGXCC010000132	472	198	fig|1580.431.peg.472	KGN14_12870		Acetyltransferase (isoleucine patch superfamily)	0.98	0.995	bi (<->)	JAJHVS010000117	302	198	fig|1580.479.peg.302	LL938_12130		Acetyltransferase (isoleucine patch superfamily)	0.98	0.995	bi (<->)	JAGXIY010000112	292	198	fig|1580.432.peg.292	KGP41_12450		Acetyltransferase (isoleucine patch superfamily)	0.98	0.995	bi (<->)	JAJHVT010000132	468	198	fig|1580.484.peg.468	LL936_12810		Acetyltransferase (isoleucine patch superfamily)
AWVK01000021	457	314	fig|649758.3.peg.457	HMPREF0495_00503		PLF_1578_00012574	PGF_10347319	ADP-ribosylglycohydrolase	6239	7183	-	bi (<->)	JAGXCC010000132	471	314	fig|1580.431.peg.471	KGN14_12865		ADP-ribosylglycohydrolase	0.994	0.997	bi (<->)	JAJHVS010000117	303	314	fig|1580.479.peg.303	LL938_12135		ADP-ribosylglycohydrolase	0.994	0.997	bi (<->)	JAGXIY010000112	291	314	fig|1580.432.peg.291	KGP41_12445		ADP-ribosylglycohydrolase	0.994	0.997	bi (<->)	JAJHVT010000132	469	314	fig|1580.484.peg.469	LL936_12815		ADP-ribosylglycohydrolase
AWVK01000021	458	317	fig|649758.3.peg.458	HMPREF0495_00504		PLF_1578_00013800	PGF_01380834	Esterase/lipase	7309	8262	-	bi (<->)	JAGXCC010000132	470	250	fig|1580.431.peg.470	KGN14_12860		Esterase/lipase	0.996	0.996	bi (<->)	JAJHVS010000117	304	250	fig|1580.479.peg.304	LL938_12140		Esterase/lipase	0.996	0.996	bi (<->)	JAGXIY010000112	290	250	fig|1580.432.peg.290	KGP41_12440		Esterase/lipase	0.996	0.996	bi (<->)	JAJHVT010000132	470	250	fig|1580.484.peg.470	LL936_12820		Esterase/lipase
AWVK01000021	459	136	fig|649758.3.peg.459	HMPREF0495_00505		PLF_1578_00023290	PGF_02013421	hypothetical protein	8410	8820	+	uni (->)	JAGXCC010000059	2110	158	fig|1580.431.peg.2110	KGN14_10345		Organic hydroperoxide resistance transcriptional regulator	0.46	0.627	uni (->)	JAJHVS010000052	1920	158	fig|1580.479.peg.1920	LL938_09885		Organic hydroperoxide resistance transcriptional regulator	0.46	0.627	uni (->)	JAGXIY010000052	2085	158	fig|1580.432.peg.2085	KGP41_10630		Organic hydroperoxide resistance transcriptional regulator	0.46	0.627	uni (->)	JAJHVT010000059	2088	158	fig|1580.484.peg.2088	LL936_10205		Organic hydroperoxide resistance transcriptional regulator
AWVK01000021	460	55	fig|649758.3.peg.460	HMPREF0495_00506		PLF_1578_00026741	PGF_02015238	hypothetical protein	8822	8989	+
AWVK01000021	461	205	fig|649758.3.peg.461	HMPREF0495_00507		PLF_1578_00145902	PGF_02039864	hypothetical protein	9015	9632	-
AWVK01000021	462	497	fig|649758.3.peg.462	HMPREF0495_00509		PLF_1578_00163845	PGF_03013281	Bis-ABC ATPase CAC0528	10033	11526	+	uni (->)	JAGXCC010000018	763	650	fig|1580.431.peg.763	KGN14_05335		Bis-ABC ATPase YheS	0.259	0.797	uni (->)	JAJHVS010000020	885	650	fig|1580.479.peg.885	LL938_05940		Bis-ABC ATPase YheS	0.259	0.797	uni (->)	JAGXIY010000021	963	650	fig|1580.432.peg.963	KGP41_06560		Bis-ABC ATPase YheS	0.259	0.797	uni (->)	JAJHVT010000017	739	650	fig|1580.484.peg.739	LL936_05275		Bis-ABC ATPase YheS
AWVK01000021	463	120	fig|649758.3.peg.463	HMPREF0495_00510		PLF_1578_00153611	PGF_00263777	hypothetical protein	11601	11963	-
AWVK01000021	464	279	fig|649758.3.peg.464	HMPREF0495_00511		PLF_1578_00169996	PGF_10374002	Short-chain dehydrogenase	12125	12964	-	uni (->)	JAGXCC010000011	265	278	fig|1580.431.peg.265	KGN14_03680		Short-chain dehydrogenase/reductase SDR precursor	0.339	0.633	uni (->)	JAJHVS010000012	341	278	fig|1580.479.peg.341	LL938_04140		Short-chain dehydrogenase/reductase SDR precursor	0.339	0.633	uni (->)	JAGXIY010000011	248	278	fig|1580.432.peg.248	KGP41_04310		Short-chain dehydrogenase/reductase SDR precursor	0.339	0.633	uni (->)	JAJHVT010000011	282	278	fig|1580.484.peg.282	LL936_03790		Short-chain dehydrogenase/reductase SDR precursor
AWVK01000021	465	200	fig|649758.3.peg.465	HMPREF0495_00512		PLF_1578_00009196	PGF_08225224	hypothetical protein	12979	13581	-	uni (->)	JAGXCC010000033	1478	213	fig|1580.431.peg.1478	KGN14_07975		Putative oxidoreductase	0.436	0.944	uni (->)	JAJHVS010000032	1375	213	fig|1580.479.peg.1375	LL938_07935		Putative oxidoreductase	0.436	0.944	uni (->)	JAGXIY010000034	1529	213	fig|1580.432.peg.1529	KGP41_08765		Putative oxidoreductase	0.436	0.944	uni (->)	JAJHVT010000032	1449	213	fig|1580.484.peg.1449	LL936_07790		Putative oxidoreductase
AWVK01000021	466	445	fig|649758.3.peg.466	HMPREF0495_00513		PLF_1578_00015850	PGF_09996723	Uncharacterized MFS-type transporter	13661	14998	-	uni (->)	JAGXCC010000059	2119	491	fig|1580.431.peg.2119	KGN14_10390		Uncharacterized MFS-type transporter	0.299	0.69	uni (->)	JAJHVS010000011	244	478	fig|1580.479.peg.244	LL938_03820		Uncharacterized MFS-type transporter	0.286	0.851	uni (->)	JAGXIY010000052	2076	491	fig|1580.432.peg.2076	KGP41_10585		Uncharacterized MFS-type transporter	0.299	0.69	uni (->)	JAJHVT010000059	2079	491	fig|1580.484.peg.2079	LL936_10160		Uncharacterized MFS-type transporter
AWVK01000021	467	310	fig|649758.3.peg.467	HMPREF0495_00514		PLF_1578_00020418	PGF_02011761	hypothetical protein	15372	16304	-
AWVK01000021	468	97	fig|649758.3.peg.468	HMPREF0495_00515		PLF_1578_00023294	PGF_02013425	hypothetical protein	16329	16622	-	uni (->)	JAGXCC010000023	1097	86	fig|1580.431.peg.1097	KGN14_06460		hypothetical protein	0.435	0.977	uni (->)	JAJHVS010000019	739	86	fig|1580.479.peg.739	LL938_05660		hypothetical protein	0.435	0.977	uni (->)	JAGXIY010000020	935	86	fig|1580.432.peg.935	KGP41_06435		hypothetical protein	0.435	0.977	uni (->)	JAJHVT010000022	1061	86	fig|1580.484.peg.1061	LL936_06250		hypothetical protein
AWVK01000022	469	159	fig|649758.3.peg.469	HMPREF0495_00517		PLF_1578_00012016	PGF_09996723	Uncharacterized MFS-type transporter	13	492	+
AWVK01000022	470	293	fig|649758.3.peg.470	HMPREF0495_00518		PLF_1578_00012039	PGF_10340618	Potassium efflux system KefA protein / Small-conductance mechanosensitive channel	641	1522	-	bi (<->)	JAGXCC010000007	2363	293	fig|1580.431.peg.2363	KGN14_02560		Potassium efflux system KefA protein / Small-conductance mechanosensitive channel	0.993	0.997	bi (<->)	JAJHVS010000008	2416	260	fig|1580.479.peg.2416	LL938_03145		Potassium efflux system KefA protein / Small-conductance mechanosensitive channel	0.996	0.996	bi (<->)	JAGXIY010000001	25	293	fig|1580.432.peg.25	KGP41_00125		Potassium efflux system KefA protein / Small-conductance mechanosensitive channel	0.993	0.997	bi (<->)	JAJHVT010000007	2347	293	fig|1580.484.peg.2347	LL936_02560		Potassium efflux system KefA protein / Small-conductance mechanosensitive channel
AWVK01000022	471	134	fig|649758.3.peg.471	HMPREF0495_00519		PLF_1578_00004848	PGF_00735131	General stress protein	1692	2096	+	bi (<->)	JAGXCC010000007	2362	134	fig|1580.431.peg.2362	KGN14_02555		General stress protein	1	0.993	bi (<->)	JAJHVS010000027	1121	134	fig|1580.479.peg.1121	LL938_07130		General stress protein	1	0.993	bi (<->)	JAGXIY010000001	24	134	fig|1580.432.peg.24	KGP41_00120		General stress protein	1	0.993	bi (<->)	JAJHVT010000007	2346	134	fig|1580.484.peg.2346	LL936_02555		General stress protein
AWVK01000022	472	120	fig|649758.3.peg.472	HMPREF0495_00520		PLF_1578_00011512	PGF_08225224	hypothetical protein	2118	2480	+	bi (<->)	JAGXCC010000007	2361	120	fig|1580.431.peg.2361	KGN14_02550		hypothetical protein	1	0.992	bi (<->)	JAJHVS010000027	1122	120	fig|1580.479.peg.1122	LL938_07135		hypothetical protein	0.992	0.992	bi (<->)	JAGXIY010000001	23	120	fig|1580.432.peg.23	KGP41_00115		hypothetical protein	1	0.992	bi (<->)	JAJHVT010000007	2345	120	fig|1580.484.peg.2345	LL936_02550		hypothetical protein
AWVK01000022	473	365	fig|649758.3.peg.473	HMPREF0495_00521		PLF_1578_00011380	PGF_00066880	Xaa-Pro dipeptidase (EC 3.4.13.9)	2565	3662	-	bi (<->)	JAGXCC010000007	2360	365	fig|1580.431.peg.2360	KGN14_02545		Xaa-Pro dipeptidase (EC 3.4.13.9)	1	0.997	bi (<->)	JAJHVS010000027	1123	365	fig|1580.479.peg.1123	LL938_07140		Xaa-Pro dipeptidase (EC 3.4.13.9)	1	0.997	bi (<->)	JAGXIY010000001	22	365	fig|1580.432.peg.22	KGP41_00110		Xaa-Pro dipeptidase (EC 3.4.13.9)	1	0.997	bi (<->)	JAJHVT010000007	2344	365	fig|1580.484.peg.2344	LL936_02545		Xaa-Pro dipeptidase (EC 3.4.13.9)
AWVK01000022	474	333	fig|649758.3.peg.474	HMPREF0495_00522		PLF_1578_00000152	PGF_00416683	Catabolite control protein A	3857	4858	+	bi (<->)	JAGXCC010000007	2359	333	fig|1580.431.peg.2359	KGN14_02540	ccpA	Catabolite control protein A	0.997	0.997	bi (<->)	JAJHVS010000027	1124	333	fig|1580.479.peg.1124	LL938_07145	ccpA	Catabolite control protein A	0.997	0.997	bi (<->)	JAGXIY010000001	21	333	fig|1580.432.peg.21	KGP41_00105	ccpA	Catabolite control protein A	0.997	0.997	bi (<->)	JAJHVT010000007	2343	333	fig|1580.484.peg.2343	LL936_02540	ccpA	Catabolite control protein A
AWVK01000022	475	275	fig|649758.3.peg.475	HMPREF0495_00523		PLF_1578_00050614	PGF_00212086	hypothetical protein	5007	5834	+	bi (<->)	JAGXCC010000007	2358	280	fig|1580.431.peg.2358	KGN14_02535		hypothetical protein	0.982	0.979	bi (<->)	JAJHVS010000027	1125	275	fig|1580.479.peg.1125	LL938_07150		hypothetical protein	0.982	0.996	bi (<->)	JAGXIY010000001	20	280	fig|1580.432.peg.20	KGP41_00100		hypothetical protein	0.982	0.979	bi (<->)	JAJHVT010000007	2342	275	fig|1580.484.peg.2342	LL936_02535		hypothetical protein
AWVK01000022	476	246	fig|649758.3.peg.476	HMPREF0495_00524		PLF_1578_00017240	PGF_01030818	Hydroxymethylpyrimidine ABC transporter, ATPase component	5891	6631	-	bi (<->)	JAGXCC010000007	2357	246	fig|1580.431.peg.2357	KGN14_02530		Hydroxymethylpyrimidine ABC transporter, ATPase component	1	0.996	bi (<->)	JAJHVS010000027	1126	246	fig|1580.479.peg.1126	LL938_07155		Hydroxymethylpyrimidine ABC transporter, ATPase component	1	0.996	bi (<->)	JAGXIY010000001	19	246	fig|1580.432.peg.19	KGP41_00095		Hydroxymethylpyrimidine ABC transporter, ATPase component	1	0.996	bi (<->)	JAJHVT010000007	2341	246	fig|1580.484.peg.2341	LL936_02530		Hydroxymethylpyrimidine ABC transporter, ATPase component
AWVK01000022	477	492	fig|649758.3.peg.477	HMPREF0495_00525		PLF_1578_00004124	PGF_05589963	ABC transporter, substrate-binding protein (cluster 3, basic aa/glutamine/opines) / ABC transporter, permease protein (cluster 3, basic aa/glutamine/opines)	6624	8102	-	bi (<->)	JAGXCC010000007	2356	492	fig|1580.431.peg.2356	KGN14_02525		ABC transporter, substrate-binding protein (cluster 3, basic aa/glutamine/opines) / ABC transporter, permease protein (cluster 3, basic aa/glutamine/opines)	0.998	0.998	bi (<->)	JAJHVS010000027	1127	492	fig|1580.479.peg.1127	LL938_07160		ABC transporter, substrate-binding protein (cluster 3, basic aa/glutamine/opines) / ABC transporter, permease protein (cluster 3, basic aa/glutamine/opines)	0.998	0.998	bi (<->)	JAGXIY010000001	18	492	fig|1580.432.peg.18	KGP41_00090		ABC transporter, substrate-binding protein (cluster 3, basic aa/glutamine/opines) / ABC transporter, permease protein (cluster 3, basic aa/glutamine/opines)	0.998	0.998	bi (<->)	JAJHVT010000007	2340	492	fig|1580.484.peg.2340	LL936_02525		ABC transporter, substrate-binding protein (cluster 3, basic aa/glutamine/opines) / ABC transporter, permease protein (cluster 3, basic aa/glutamine/opines)
AWVK01000022	478	245	fig|649758.3.peg.478	HMPREF0495_00526		PLF_1578_00124207	PGF_05767868	Probable transcriptional regulatory protein YebC	8381	9118	+	bi (<->)	JAGXCC010000007	2355	245	fig|1580.431.peg.2355	KGN14_02520		Probable transcriptional regulatory protein YebC	1	0.996	bi (<->)	JAJHVS010000027	1128	245	fig|1580.479.peg.1128	LL938_07165		Probable transcriptional regulatory protein YebC	1	0.996	bi (<->)	JAGXIY010000001	17	245	fig|1580.432.peg.17	KGP41_00085		Probable transcriptional regulatory protein YebC	1	0.996	bi (<->)	JAJHVT010000007	2339	245	fig|1580.484.peg.2339	LL936_02520		Probable transcriptional regulatory protein YebC
AWVK01000022	479	321	fig|649758.3.peg.479	HMPREF0495_00527		PLF_1578_00007628	PGF_06888562	Late competence protein ComGA, access of DNA to ComEA	9223	10188	+	bi (<->)	JAGXCC010000007	2354	321	fig|1580.431.peg.2354	KGN14_02515	tadA	Late competence protein ComGA, access of DNA to ComEA	0.997	0.997	bi (<->)	JAJHVS010000027	1129	321	fig|1580.479.peg.1129	LL938_07170	tadA	Late competence protein ComGA, access of DNA to ComEA	0.997	0.997	bi (<->)	JAGXIY010000001	16	321	fig|1580.432.peg.16	KGP41_00080	tadA	Late competence protein ComGA, access of DNA to ComEA	0.994	0.997	bi (<->)	JAJHVT010000007	2338	321	fig|1580.484.peg.2338	LL936_02515	tadA	Late competence protein ComGA, access of DNA to ComEA
AWVK01000024	480	313	fig|649758.3.peg.480	HMPREF0495_00531		PLF_1578_00052357	PGF_00215424	hypothetical protein	482	1423	+
AWVK01000025	481	50	fig|649758.3.peg.481			PLF_1578_00044696	PGF_02027819	hypothetical protein	476	628	+
AWVK01000025	482	460	fig|649758.3.peg.482	HMPREF0495_00533		PLF_1578_00049624	PGF_00799792	Uncharacterized MFS-type transporter	801	2183	+	bi (<->)	JAGXCC010000009	2686	460	fig|1580.431.peg.2686	KGN14_03160		Uncharacterized MFS-type transporter	0.996	0.998	bi (<->)	JAJHVS010000003	1273	460	fig|1580.479.peg.1273	LL938_01315		Uncharacterized MFS-type transporter	0.996	0.998	bi (<->)	JAGXIY010000004	1692	460	fig|1580.432.peg.1692	KGP41_02070		Uncharacterized MFS-type transporter	0.996	0.998	bi (<->)	JAJHVT010000009	2680	460	fig|1580.484.peg.2680	LL936_03185		Uncharacterized MFS-type transporter
AWVK01000025	483	557	fig|649758.3.peg.483	HMPREF0495_00535		PLF_1578_00003981	PGF_01189288	Oligo-1,6-glucosidase (EC 3.2.1.10)	2204	3877	+	bi (<->)	JAGXCC010000009	2685	557	fig|1580.431.peg.2685	KGN14_03155		Oligo-1,6-glucosidase (EC 3.2.1.10)	0.987	0.998	bi (<->)	JAJHVS010000003	1274	557	fig|1580.479.peg.1274	LL938_01320		Oligo-1,6-glucosidase (EC 3.2.1.10)	0.987	0.998	bi (<->)	JAGXIY010000004	1691	557	fig|1580.432.peg.1691	KGP41_02065		Oligo-1,6-glucosidase (EC 3.2.1.10)	0.987	0.998	bi (<->)	JAJHVT010000009	2681	557	fig|1580.484.peg.2681	LL936_03190		Oligo-1,6-glucosidase (EC 3.2.1.10)
AWVK01000025	484	314	fig|649758.3.peg.484	HMPREF0495_00536		PLF_1578_00005791	PGF_02007855	Zinc-type alcohol dehydrogenase-like protein	4036	4980	+	uni (->)	JAGXCC010000027	1232	337	fig|1580.431.peg.1232	KGN14_07130		Zinc-type alcohol dehydrogenase-like protein	0.377	0.932	uni (->)	JAJHVS010000028	1174	337	fig|1580.479.peg.1174	LL938_07365		Zinc-type alcohol dehydrogenase-like protein	0.377	0.932	uni (->)	JAGXIY010000029	1274	337	fig|1580.432.peg.1274	KGP41_08125		Zinc-type alcohol dehydrogenase-like protein	0.377	0.932	uni (->)	JAJHVT010000027	1229	337	fig|1580.484.peg.1229	LL936_07085		Zinc-type alcohol dehydrogenase-like protein
AWVK01000025	485	218	fig|649758.3.peg.485	HMPREF0495_00537		PLF_1578_00015691	PGF_02009505	hypothetical protein	5103	5759	-	bi (<->)	JAGXCC010000009	2684	216	fig|1580.431.peg.2684	KGN14_03150		hypothetical protein	0.972	0.995	bi (<->)	JAJHVS010000003	1275	216	fig|1580.479.peg.1275	LL938_01325		hypothetical protein	0.972	0.995	bi (<->)	JAGXIY010000004	1690	216	fig|1580.432.peg.1690	KGP41_02060		hypothetical protein	0.972	0.995	bi (<->)	JAJHVT010000009	2682	216	fig|1580.484.peg.2682	LL936_03195		hypothetical protein
AWVK01000025	486	140	fig|649758.3.peg.486	HMPREF0495_00538		PLF_1578_00011363	PGF_00057506	Transcriptional regulator, MerR family	5927	6349	+	bi (<->)	JAGXCC010000009	2683	140	fig|1580.431.peg.2683	KGN14_03145		Transcriptional regulator, MerR family	0.993	0.993	bi (<->)	JAJHVS010000003	1276	140	fig|1580.479.peg.1276	LL938_01330		Transcriptional regulator, MerR family	0.993	0.993	bi (<->)	JAGXIY010000004	1689	140	fig|1580.432.peg.1689	KGP41_02055		Transcriptional regulator, MerR family	0.993	0.993	bi (<->)	JAJHVT010000009	2683	140	fig|1580.484.peg.2683	LL936_03200		Transcriptional regulator, MerR family
AWVK01000025	487	150	fig|649758.3.peg.487	HMPREF0495_00539		PLF_1578_00016601	PGF_10423881	Transcriptional regulator, MarR family	6539	6991	+	bi (<->)	JAGXCC010000009	2682	150	fig|1580.431.peg.2682	KGN14_03140		Transcriptional regulator, MarR family	0.993	0.993	bi (<->)	JAJHVS010000003	1277	150	fig|1580.479.peg.1277	LL938_01335		Transcriptional regulator, MarR family	0.993	0.993	bi (<->)	JAGXIY010000004	1688	150	fig|1580.432.peg.1688	KGP41_02050		Transcriptional regulator, MarR family	0.993	0.993	bi (<->)	JAJHVT010000009	2684	150	fig|1580.484.peg.2684	LL936_03205		Transcriptional regulator, MarR family
AWVK01000025	488	301	fig|649758.3.peg.488	HMPREF0495_00541		PLF_1578_00154027	PGF_00024947	NADPH:quinone reductase related Zn-dependent oxidoreductase	7094	7999	+	bi (<->)	JAGXCC010000009	2680	219	fig|1580.431.peg.2680	KGN14_03135		NADPH:quinone reductase related Zn-dependent oxidoreductase	0.982	0.995	bi (<->)	JAJHVS010000003	1279	219	fig|1580.479.peg.1279	LL938_01345		NADPH:quinone reductase related Zn-dependent oxidoreductase	0.982	0.995	bi (<->)	JAGXIY010000004	1686	219	fig|1580.432.peg.1686	KGP41_02045		NADPH:quinone reductase related Zn-dependent oxidoreductase	0.982	0.995	bi (<->)	JAJHVT010000009	2686	219	fig|1580.484.peg.2686	LL936_03215		NADPH:quinone reductase related Zn-dependent oxidoreductase
AWVK01000025	489	176	fig|649758.3.peg.489	HMPREF0495_00542		PLF_1578_00019259	PGF_00412149	serine acetyltransferase	8018	8548	+	bi (<->)	JAGXCC010000009	2679	176	fig|1580.431.peg.2679	KGN14_03130		serine acetyltransferase	0.989	0.994	bi (<->)	JAJHVS010000003	1280	176	fig|1580.479.peg.1280	LL938_01350		serine acetyltransferase	0.989	0.994	bi (<->)	JAGXIY010000004	1685	176	fig|1580.432.peg.1685	KGP41_02040		serine acetyltransferase	0.989	0.994	bi (<->)	JAJHVT010000009	2687	176	fig|1580.484.peg.2687	LL936_03220		serine acetyltransferase
AWVK01000025	490	396	fig|649758.3.peg.490	HMPREF0495_00543		PLF_1578_00010623	PGF_03026223	NADH:flavin oxidoreductase, Old Yellow Enzyme family	8607	9797	-	bi (<->)	JAGXCC010000009	2678	396	fig|1580.431.peg.2678	KGN14_03125		NADH:flavin oxidoreductase, Old Yellow Enzyme family	0.977	0.997	bi (<->)	JAJHVS010000003	1281	396	fig|1580.479.peg.1281	LL938_01355		NADH:flavin oxidoreductase, Old Yellow Enzyme family	0.977	0.997	bi (<->)	JAGXIY010000007	2351	392	fig|1580.432.peg.2351	KGP41_03015		NADH:flavin oxidoreductase, Old Yellow Enzyme family	0.6	0.99	bi (<->)	JAJHVT010000009	2688	396	fig|1580.484.peg.2688	LL936_03225		NADH:flavin oxidoreductase, Old Yellow Enzyme family
AWVK01000025	491	95	fig|649758.3.peg.491	HMPREF0495_00544		PLF_1578_00165282	PGF_02009455	hypothetical protein	9794	10081	-	bi (<->)	JAGXCC010000009	2677	95	fig|1580.431.peg.2677	KGN14_03120		hypothetical protein	0.958	0.989	bi (<->)	JAJHVS010000003	1282	95	fig|1580.479.peg.1282	LL938_01360		hypothetical protein	0.958	0.989	bi (<->)	JAGXIY010000004	1682	95	fig|1580.432.peg.1682	KGP41_02030		hypothetical protein	0.958	0.989	bi (<->)	JAJHVT010000009	2689	95	fig|1580.484.peg.2689	LL936_03230		hypothetical protein
AWVK01000025	492	128	fig|649758.3.peg.492	HMPREF0495_00545		PLF_1578_00011358	PGF_03320197	Transcriptional regulator, HxlR family	10143	10529	-	bi (<->)	JAGXCC010000009	2676	128	fig|1580.431.peg.2676	KGN14_03115		Transcriptional regulator, HxlR family	0.953	0.992	bi (<->)	JAJHVS010000003	1283	128	fig|1580.479.peg.1283	LL938_01365		Transcriptional regulator, HxlR family	0.953	0.992	bi (<->)	JAGXIY010000004	1681	128	fig|1580.432.peg.1681	KGP41_02025		Transcriptional regulator, HxlR family	0.953	0.992	bi (<->)	JAJHVT010000009	2690	128	fig|1580.484.peg.2690	LL936_03235		Transcriptional regulator, HxlR family
AWVK01000025	493	360	fig|649758.3.peg.493	HMPREF0495_00546		PLF_1578_00011232	PGF_01023434	Microcin C7 self-immunity protein mccF	10666	11748	+
AWVK01000025	494	311	fig|649758.3.peg.494	HMPREF0495_00547		PLF_1578_00012058	PGF_00045929	Pyrimidine-specific ribonucleoside hydrolase RihB (EC 3.2.2.8)	11753	12688	-	uni (->)	JAGXCC010000046	1814	310	fig|1580.431.peg.1814	KGN14_09285	rihA	Inosine-uridine preferring nucleoside hydrolase (EC 3.2.2.1)	0.395	0.994	uni (->)	JAJHVS010000003	1230	310	fig|1580.479.peg.1230	LL938_01110	rihA	Inosine-uridine preferring nucleoside hydrolase (EC 3.2.2.1)	0.395	0.994	uni (->)	JAGXIY010000004	1735	310	fig|1580.432.peg.1735	KGP41_02265	rihA	Inosine-uridine preferring nucleoside hydrolase (EC 3.2.2.1)	0.395	0.994	uni (->)	JAJHVT010000045	1774	310	fig|1580.484.peg.1774	LL936_09060	rihA	Inosine-uridine preferring nucleoside hydrolase (EC 3.2.2.1)
AWVK01000025	495	225	fig|649758.3.peg.495	HMPREF0495_00548		PLF_1578_00012881	PGF_03122406	Predicted N-ribosylNicotinamide CRP-like regulator	12786	13463	+
AWVK01000025	496	325	fig|649758.3.peg.496	HMPREF0495_00549		PLF_1578_00004765	PGF_04493258	Cobalt-zinc-cadmium resistance protein	13534	14511	-	bi (<->)	JAGXCC010000009	2675	325	fig|1580.431.peg.2675	KGN14_03110		Cobalt-zinc-cadmium resistance protein	0.994	0.994	bi (<->)	JAJHVS010000003	1284	325	fig|1580.479.peg.1284	LL938_01370		Cobalt-zinc-cadmium resistance protein	0.997	0.994	bi (<->)	JAGXIY010000004	1680	325	fig|1580.432.peg.1680	KGP41_02020		Cobalt-zinc-cadmium resistance protein	0.997	0.994	bi (<->)	JAJHVT010000009	2691	325	fig|1580.484.peg.2691	LL936_03240		Cobalt-zinc-cadmium resistance protein
AWVK01000025	497	44	fig|649758.3.peg.497			PLF_1578_00021070	PGF_02012221	hypothetical protein	14584	14718	+
AWVK01000025	498	390	fig|649758.3.peg.498	HMPREF0495_00550		PLF_1578_00002083	PGF_00420755	1,3-propanediol dehydrogenase (EC 1.1.1.202)	14827	15999	+	bi (<->)	JAGXCC010000009	2674	390	fig|1580.431.peg.2674	KGN14_03105		1,3-propanediol dehydrogenase (EC 1.1.1.202)	0.987	0.997	bi (<->)	JAJHVS010000003	1285	390	fig|1580.479.peg.1285	LL938_01375		1,3-propanediol dehydrogenase (EC 1.1.1.202)	0.99	0.997	bi (<->)	JAGXIY010000004	1679	390	fig|1580.432.peg.1679	KGP41_02015		1,3-propanediol dehydrogenase (EC 1.1.1.202)	0.99	0.997	bi (<->)	JAJHVT010000009	2692	390	fig|1580.484.peg.2692	LL936_03245		1,3-propanediol dehydrogenase (EC 1.1.1.202)
AWVK01000025	499	217	fig|649758.3.peg.499	HMPREF0495_00551		PLF_1578_00014101	PGF_00035915	Predicted hydrolase (HAD superfamily)	16091	16744	+	bi (<->)	JAGXCC010000009	2673	217	fig|1580.431.peg.2673	KGN14_03100		Predicted hydrolase (HAD superfamily)	0.949	0.995	bi (<->)	JAJHVS010000003	1286	217	fig|1580.479.peg.1286	LL938_01380		Predicted hydrolase (HAD superfamily)	0.949	0.995	bi (<->)	JAGXIY010000004	1678	217	fig|1580.432.peg.1678	KGP41_02010		Predicted hydrolase (HAD superfamily)	0.949	0.995	bi (<->)	JAJHVT010000009	2693	217	fig|1580.484.peg.2693	LL936_03250		Predicted hydrolase (HAD superfamily)
AWVK01000025	500	210	fig|649758.3.peg.500	HMPREF0495_00552		PLF_1578_00013136	PGF_08225224	hypothetical protein	16803	17435	-	bi (<->)	JAGXCC010000009	2672	210	fig|1580.431.peg.2672	KGN14_03095		hypothetical protein	0.919	0.995	bi (<->)	JAJHVS010000003	1287	210	fig|1580.479.peg.1287	LL938_01385		hypothetical protein	0.919	0.995	bi (<->)	JAGXIY010000004	1677	210	fig|1580.432.peg.1677	KGP41_02005		hypothetical protein	0.919	0.995	bi (<->)	JAJHVT010000009	2694	210	fig|1580.484.peg.2694	LL936_03255		hypothetical protein
AWVK01000025	501	130	fig|649758.3.peg.501	HMPREF0495_00553		PLF_1578_00013278	PGF_00358578	hypothetical protein	17550	17942	+
AWVK01000025	502	178	fig|649758.3.peg.502	HMPREF0495_00554		PLF_1578_00014075	PGF_04232510	Phospholipid-binding protein	18001	18537	-	uni (->)	JAGXCC010000001	104	169	fig|1580.431.peg.104	KGN14_00475		Phospholipid-binding protein YxkA	0.335	0.97	uni (->)	JAJHVS010000001	32	169	fig|1580.479.peg.32	LL938_00145		Phospholipid-binding protein YxkA	0.335	0.97	uni (->)	JAGXIY010000002	812	169	fig|1580.432.peg.812	KGP41_00905		Phospholipid-binding protein YxkA	0.335	0.97	uni (->)	JAJHVT010000001	33	169	fig|1580.484.peg.33	LL936_00150		Phospholipid-binding protein YxkA
AWVK01000025	503	453	fig|649758.3.peg.503	HMPREF0495_00555		PLF_1578_00011128	PGF_00421077	D-xylose proton-symporter XylT	18634	19995	-	bi (<->)	JAGXCC010000009	2671	453	fig|1580.431.peg.2671	KGN14_03090		D-xylose proton-symporter XylT	0.987	0.998	bi (<->)	JAJHVS010000003	1288	453	fig|1580.479.peg.1288	LL938_01390		D-xylose proton-symporter XylT	0.987	0.998	bi (<->)	JAGXIY010000004	1676	453	fig|1580.432.peg.1676	KGP41_02000		D-xylose proton-symporter XylT	0.987	0.998	bi (<->)	JAJHVT010000009	2695	453	fig|1580.484.peg.2695	LL936_03260		D-xylose proton-symporter XylT
AWVK01000025	504	227	fig|649758.3.peg.504	HMPREF0495_00556		PLF_1578_00013613	PGF_10425579	ABC transporter, ATP-binding protein	20255	20938	-	bi (<->)	JAGXCC010000009	2670	227	fig|1580.431.peg.2670	KGN14_03085		ABC transporter, ATP-binding protein	1	0.996	bi (<->)	JAJHVS010000003	1289	227	fig|1580.479.peg.1289	LL938_01395		ABC transporter, ATP-binding protein	1	0.996	bi (<->)	JAGXIY010000004	1675	227	fig|1580.432.peg.1675	KGP41_01995		ABC transporter, ATP-binding protein	1	0.996	bi (<->)	JAJHVT010000009	2696	227	fig|1580.484.peg.2696	LL936_03265		ABC transporter, ATP-binding protein
AWVK01000025	505	352	fig|649758.3.peg.505	HMPREF0495_00557		PLF_1578_00012572	PGF_00007785	ABC-type antimicrobial peptide transport system, permease component	20950	22008	-	bi (<->)	JAGXCC010000009	2669	352	fig|1580.431.peg.2669	KGN14_03080		ABC-type antimicrobial peptide transport system, permease component	0.989	0.997	bi (<->)	JAJHVS010000003	1290	352	fig|1580.479.peg.1290	LL938_01400		ABC-type antimicrobial peptide transport system, permease component	0.989	0.997	bi (<->)	JAGXIY010000004	1674	352	fig|1580.432.peg.1674	KGP41_01990		ABC-type antimicrobial peptide transport system, permease component	0.989	0.997	bi (<->)	JAJHVT010000009	2697	352	fig|1580.484.peg.2697	LL936_03270		ABC-type antimicrobial peptide transport system, permease component
AWVK01000025	506	173	fig|649758.3.peg.506	HMPREF0495_00558		PLF_1578_00009072	PGF_10437833	Transcriptional regulator, AcrR family	22012	22533	-	bi (<->)	JAGXCC010000009	2668	173	fig|1580.431.peg.2668	KGN14_03075		Transcriptional regulator, AcrR family	0.988	0.994	bi (<->)	JAJHVS010000003	1291	173	fig|1580.479.peg.1291	LL938_01405		Transcriptional regulator, AcrR family	0.988	0.994	bi (<->)	JAGXIY010000004	1673	173	fig|1580.432.peg.1673	KGP41_01985		Transcriptional regulator, AcrR family	0.988	0.994	bi (<->)	JAJHVT010000009	2698	173	fig|1580.484.peg.2698	LL936_03275		Transcriptional regulator, AcrR family
AWVK01000025	507	396	fig|649758.3.peg.507	HMPREF0495_00559		PLF_1578_00008017	PGF_09996723	Uncharacterized MFS-type transporter	22673	23863	-	bi (<->)	JAGXCC010000009	2667	396	fig|1580.431.peg.2667	KGN14_03070		Uncharacterized MFS-type transporter	0.987	0.997	bi (<->)	JAJHVS010000003	1292	396	fig|1580.479.peg.1292	LL938_01410		Uncharacterized MFS-type transporter	0.987	0.997	bi (<->)	JAGXIY010000004	1672	396	fig|1580.432.peg.1672	KGP41_01980		Uncharacterized MFS-type transporter	0.987	0.997	bi (<->)	JAJHVT010000009	2699	396	fig|1580.484.peg.2699	LL936_03280		Uncharacterized MFS-type transporter
AWVK01000025	508	415	fig|649758.3.peg.508	HMPREF0495_00562		PLF_1578_00028922	PGF_00078487	hypothetical protein	24823	26070	+	bi (<->)	JAGXCC010000009	2665	415	fig|1580.431.peg.2665	KGN14_03060		hypothetical protein	0.995	0.998	bi (<->)	JAJHVS010000003	1294	415	fig|1580.479.peg.1294	LL938_01420		hypothetical protein	0.995	0.998	bi (<->)	JAGXIY010000004	1670	415	fig|1580.432.peg.1670	KGP41_01970		hypothetical protein	0.995	0.998	bi (<->)	JAJHVT010000009	2701	415	fig|1580.484.peg.2701	LL936_03290		hypothetical protein
AWVK01000025	509	155	fig|649758.3.peg.509	HMPREF0495_00563		PLF_1578_00014799	PGF_02009101	hypothetical protein	26088	26555	+	bi (<->)	JAGXCC010000009	2664	155	fig|1580.431.peg.2664	KGN14_03055		hypothetical protein	0.994	0.994	bi (<->)	JAJHVS010000003	1295	155	fig|1580.479.peg.1295	LL938_01425		hypothetical protein	0.994	0.994	bi (<->)	JAGXIY010000004	1669	155	fig|1580.432.peg.1669	KGP41_01965		hypothetical protein	0.994	0.994	bi (<->)	JAJHVT010000009	2702	155	fig|1580.484.peg.2702	LL936_03295		hypothetical protein
AWVK01000025	510	243	fig|649758.3.peg.510	HMPREF0495_00564		PLF_1578_00000180	PGF_05225955	L-ribulose-5-phosphate 4-epimerase (EC 5.1.3.4)	26909	27640	-	bi (<->)	JAGXCC010000009	2663	243	fig|1580.431.peg.2663	KGN14_03050		L-ribulose-5-phosphate 4-epimerase (EC 5.1.3.4)	0.992	0.996	bi (<->)	JAJHVS010000003	1296	243	fig|1580.479.peg.1296	LL938_01430		L-ribulose-5-phosphate 4-epimerase (EC 5.1.3.4)	0.992	0.996	bi (<->)	JAGXIY010000004	1668	243	fig|1580.432.peg.1668	KGP41_01960		L-ribulose-5-phosphate 4-epimerase (EC 5.1.3.4)	0.992	0.996	bi (<->)	JAJHVT010000009	2703	243	fig|1580.484.peg.2703	LL936_03300		L-ribulose-5-phosphate 4-epimerase (EC 5.1.3.4)
AWVK01000025	511	295	fig|649758.3.peg.511	HMPREF0495_00565		PLF_1578_00018709	PGF_00016269	L-xylulose 5-phosphate 3-epimerase (EC 5.1.3.-)	27656	28543	-	bi (<->)	JAGXCC010000009	2662	295	fig|1580.431.peg.2662	KGN14_03045		L-xylulose 5-phosphate 3-epimerase (EC 5.1.3.-)	0.986	0.997	bi (<->)	JAJHVS010000003	1297	295	fig|1580.479.peg.1297	LL938_01435		L-xylulose 5-phosphate 3-epimerase (EC 5.1.3.-)	0.986	0.997	bi (<->)	JAGXIY010000004	1667	295	fig|1580.432.peg.1667	KGP41_01955		L-xylulose 5-phosphate 3-epimerase (EC 5.1.3.-)	0.986	0.997	bi (<->)	JAJHVT010000009	2704	295	fig|1580.484.peg.2704	LL936_03305		L-xylulose 5-phosphate 3-epimerase (EC 5.1.3.-)
AWVK01000025	512	510	fig|649758.3.peg.512	HMPREF0495_00566		PLF_1578_00165572	PGF_07639199	Xylulose kinase (EC 2.7.1.17)	28540	30072	-	bi (<->)	JAGXCC010000009	2661	510	fig|1580.431.peg.2661	KGN14_03040		Xylulose kinase (EC 2.7.1.17)	0.988	0.998	bi (<->)	JAJHVS010000003	1298	510	fig|1580.479.peg.1298	LL938_01440		Xylulose kinase (EC 2.7.1.17)	0.988	0.998	bi (<->)	JAGXIY010000004	1666	510	fig|1580.432.peg.1666	KGP41_01950		Xylulose kinase (EC 2.7.1.17)	0.988	0.998	bi (<->)	JAJHVT010000009	2705	510	fig|1580.484.peg.2705	LL936_03310		Xylulose kinase (EC 2.7.1.17)
AWVK01000025	513	334	fig|649758.3.peg.513	HMPREF0495_00567		PLF_1578_00012216	PGF_00387017	hypothetical protein	30087	31091	-	bi (<->)	JAGXCC010000009	2660	334	fig|1580.431.peg.2660	KGN14_03035		hypothetical protein	0.985	0.997	bi (<->)	JAJHVS010000003	1299	334	fig|1580.479.peg.1299	LL938_01445		hypothetical protein	0.985	0.997	bi (<->)	JAGXIY010000004	1665	334	fig|1580.432.peg.1665	KGP41_01945		hypothetical protein	0.985	0.997	bi (<->)	JAJHVT010000009	2706	334	fig|1580.484.peg.2706	LL936_03315		hypothetical protein
AWVK01000025	514	318	fig|649758.3.peg.514	HMPREF0495_00568		PLF_1578_00015285	PGF_02710247	Glyoxylate reductase (EC 1.1.1.79) @ Glyoxylate reductase (EC 1.1.1.26) @ Hydroxypyruvate reductase (EC 1.1.1.81)	31222	32178	-	bi (<->)	JAGXCC010000009	2659	318	fig|1580.431.peg.2659	KGN14_03030		Glyoxylate reductase (EC 1.1.1.79) @ Glyoxylate reductase (EC 1.1.1.26) @ Hydroxypyruvate reductase (EC 1.1.1.81)	0.997	0.997	bi (<->)	JAJHVS010000003	1300	318	fig|1580.479.peg.1300	LL938_01450		Glyoxylate reductase (EC 1.1.1.79) @ Glyoxylate reductase (EC 1.1.1.26) @ Hydroxypyruvate reductase (EC 1.1.1.81)	0.997	0.997	bi (<->)	JAGXIY010000004	1664	318	fig|1580.432.peg.1664	KGP41_01940		Glyoxylate reductase (EC 1.1.1.79) @ Glyoxylate reductase (EC 1.1.1.26) @ Hydroxypyruvate reductase (EC 1.1.1.81)	0.997	0.997	bi (<->)	JAJHVT010000009	2707	318	fig|1580.484.peg.2707	LL936_03320		Glyoxylate reductase (EC 1.1.1.79) @ Glyoxylate reductase (EC 1.1.1.26) @ Hydroxypyruvate reductase (EC 1.1.1.81)
AWVK01000025	515	346	fig|649758.3.peg.515	HMPREF0495_00569		PLF_1578_00008452	PGF_09774558	Transcriptional regulator, LacI family	32622	33662	+	bi (<->)	JAGXCC010000009	2658	335	fig|1580.431.peg.2658	KGN14_03025		Transcriptional regulator, LacI family	0.997	0.997	bi (<->)	JAJHVS010000003	1301	335	fig|1580.479.peg.1301	LL938_01455		Transcriptional regulator, LacI family	0.997	0.997	bi (<->)	JAGXIY010000004	1663	335	fig|1580.432.peg.1663	KGP41_01935		Transcriptional regulator, LacI family	0.997	0.997	bi (<->)	JAJHVT010000009	2708	335	fig|1580.484.peg.2708	LL936_03325		Transcriptional regulator, LacI family
AWVK01000025	516	165	fig|649758.3.peg.516	HMPREF0495_00570		PLF_1578_00009559	PGF_00054415	Substrate-specific component ThiW of predicted thiazole ECF transporter	33710	34207	-	bi (<->)	JAGXCC010000165	700	164	fig|1580.431.peg.700	KGN14_13220	thiW	Substrate-specific component ThiW of predicted thiazole ECF transporter	0.976	0.994	bi (<->)	JAJHVS010000022	936	164	fig|1580.479.peg.936	LL938_06195	thiW	Substrate-specific component ThiW of predicted thiazole ECF transporter	0.976	0.994	bi (<->)	JAGXIY010000023	1082	165	fig|1580.432.peg.1082	KGP41_07150	thiW	Substrate-specific component ThiW of predicted thiazole ECF transporter	0.976	0.994	bi (<->)	JAJHVT010000170	742	164	fig|1580.484.peg.742	LL936_13215	thiW	Substrate-specific component ThiW of predicted thiazole ECF transporter
AWVK01000025	517	323	fig|649758.3.peg.517	HMPREF0495_00571		PLF_1578_00003206	PGF_00018962	Malate permease	34393	35364	-	bi (<->)	JAGXCC010000068	2302	323	fig|1580.431.peg.2302	KGN14_10880		Malate permease	0.994	0.997	bi (<->)	JAJHVS010000022	937	323	fig|1580.479.peg.937	LL938_06200		Malate permease	0.994	0.997	bi (<->)	JAGXIY010000023	1081	323	fig|1580.432.peg.1081	KGP41_07145		Malate permease	0.994	0.997	bi (<->)	JAJHVT010000071	2385	323	fig|1580.484.peg.2385	LL936_10945		Malate permease
AWVK01000025	518	544	fig|649758.3.peg.518	HMPREF0495_00572		PLF_1578_00144476	PGF_00018995	Malolactic enzyme (EC 1.-.-.-)	35481	37115	-	bi (<->)	JAGXCC010000068	2303	543	fig|1580.431.peg.2303	KGN14_10885		Malolactic enzyme (EC 1.-.-.-)	0.996	0.998	bi (<->)	JAJHVS010000022	938	543	fig|1580.479.peg.938	LL938_06205		Malolactic enzyme (EC 1.-.-.-)	0.996	0.998	bi (<->)	JAGXIY010000023	1080	543	fig|1580.432.peg.1080	KGP41_07140		Malolactic enzyme (EC 1.-.-.-)	0.996	0.998	bi (<->)	JAJHVT010000071	2386	543	fig|1580.484.peg.2386	LL936_10950		Malolactic enzyme (EC 1.-.-.-)
AWVK01000025	519	295	fig|649758.3.peg.519	HMPREF0495_00573		PLF_1578_00004637	PGF_00018997	Malolactic regulator	37251	38138	+	bi (<->)	JAGXCC010000068	2304	295	fig|1580.431.peg.2304	KGN14_10890		Malolactic regulator	1	0.997	bi (<->)	JAJHVS010000022	939	295	fig|1580.479.peg.939	LL938_06210		Malolactic regulator	1	0.997	bi (<->)	JAGXIY010000023	1079	295	fig|1580.432.peg.1079	KGP41_07135		Malolactic regulator	1	0.997	bi (<->)	JAJHVT010000071	2387	295	fig|1580.484.peg.2387	LL936_10955		Malolactic regulator
AWVK01000025	520	269	fig|649758.3.peg.520	HMPREF0495_00574		PLF_1578_00010159	PGF_02146256	Sialic acid utilization regulator, RpiR family	38263	39072	-	bi (<->)	JAGXCC010000068	2305	269	fig|1580.431.peg.2305	KGN14_10895		Sialic acid utilization regulator, RpiR family	0.996	0.996	bi (<->)	JAJHVS010000022	940	269	fig|1580.479.peg.940	LL938_06215		Sialic acid utilization regulator, RpiR family	0.996	0.996	bi (<->)	JAGXIY010000023	1078	269	fig|1580.432.peg.1078	KGP41_07130		Sialic acid utilization regulator, RpiR family	0.996	0.996	bi (<->)	JAJHVT010000071	2388	269	fig|1580.484.peg.2388	LL936_10960		Sialic acid utilization regulator, RpiR family
AWVK01000025	521	370	fig|649758.3.peg.521	HMPREF0495_00575		PLF_1578_00011075	PGF_00037006	Agmatine deiminase (EC 3.5.3.12)	39069	40181	-	bi (<->)	JAGXCC010000068	2306	370	fig|1580.431.peg.2306	KGN14_10900	aguA	Agmatine deiminase (EC 3.5.3.12)	0.997	0.997	bi (<->)	JAJHVS010000022	941	370	fig|1580.479.peg.941	LL938_06220	aguA	Agmatine deiminase (EC 3.5.3.12)	0.997	0.997	bi (<->)	JAGXIY010000023	1077	370	fig|1580.432.peg.1077	KGP41_07125	aguA	Agmatine deiminase (EC 3.5.3.12)	0.997	0.997	bi (<->)	JAJHVT010000071	2389	370	fig|1580.484.peg.2389	LL936_10965	aguA	Agmatine deiminase (EC 3.5.3.12)
AWVK01000025	522	314	fig|649758.3.peg.522	HMPREF0495_00576		PLF_1578_00011821	PGF_02806641	Carbamate kinase (EC 2.7.2.2)	40205	41149	-	bi (<->)	JAGXCC010000068	2307	314	fig|1580.431.peg.2307	KGN14_10905	arcC	Carbamate kinase (EC 2.7.2.2)	0.99	0.997	bi (<->)	JAJHVS010000022	942	314	fig|1580.479.peg.942	LL938_06225	arcC	Carbamate kinase (EC 2.7.2.2)	0.99	0.997	bi (<->)	JAGXIY010000023	1076	314	fig|1580.432.peg.1076	KGP41_07120	arcC	Carbamate kinase (EC 2.7.2.2)	0.99	0.997	bi (<->)	JAJHVT010000071	2390	314	fig|1580.484.peg.2390	LL936_10970	arcC	Carbamate kinase (EC 2.7.2.2)
AWVK01000025	523	364	fig|649758.3.peg.523	HMPREF0495_00577		PLF_1578_00005995	PGF_00037006	Agmatine deiminase (EC 3.5.3.12)	41216	42310	-	bi (<->)	JAGXCC010000068	2308	364	fig|1580.431.peg.2308	KGN14_10910	aguA	Agmatine deiminase (EC 3.5.3.12)	0.995	0.997	bi (<->)	JAJHVS010000022	943	364	fig|1580.479.peg.943	LL938_06230	aguA	Agmatine deiminase (EC 3.5.3.12)	0.995	0.997	bi (<->)	JAGXIY010000023	1075	364	fig|1580.432.peg.1075	KGP41_07115	aguA	Agmatine deiminase (EC 3.5.3.12)	0.995	0.997	bi (<->)	JAJHVT010000071	2391	364	fig|1580.484.peg.2391	LL936_10975	aguA	Agmatine deiminase (EC 3.5.3.12)
AWVK01000025	524	461	fig|649758.3.peg.524	HMPREF0495_00578		PLF_1578_00007890	PGF_00037021	Agmatine/putrescine antiporter, associated with agmatine catabolism	42337	43722	-	bi (<->)	JAGXCC010000068	2309	461	fig|1580.431.peg.2309	KGN14_10915		Agmatine/putrescine antiporter, associated with agmatine catabolism	0.991	0.998	bi (<->)	JAJHVS010000022	944	461	fig|1580.479.peg.944	LL938_06235		Agmatine/putrescine antiporter, associated with agmatine catabolism	0.991	0.998	bi (<->)	JAGXIY010000023	1074	461	fig|1580.432.peg.1074	KGP41_07110		Agmatine/putrescine antiporter, associated with agmatine catabolism	0.989	0.998	bi (<->)	JAJHVT010000071	2392	461	fig|1580.484.peg.2392	LL936_10980		Agmatine/putrescine antiporter, associated with agmatine catabolism
AWVK01000025	525	347	fig|649758.3.peg.525	HMPREF0495_00579		PLF_1578_00007363	PGF_00045728	Putrescine carbamoyltransferase (EC 2.1.3.6)	43767	44810	-	bi (<->)	JAGXCC010000068	2310	347	fig|1580.431.peg.2310	KGN14_10920		Putrescine carbamoyltransferase (EC 2.1.3.6)	0.991	0.997	bi (<->)	JAJHVS010000022	945	347	fig|1580.479.peg.945	LL938_06240	ptcA	Putrescine carbamoyltransferase (EC 2.1.3.6)	0.994	0.997	bi (<->)	JAGXIY010000023	1073	347	fig|1580.432.peg.1073	KGP41_07105		Putrescine carbamoyltransferase (EC 2.1.3.6)	0.994	0.997	bi (<->)	JAJHVT010000071	2393	347	fig|1580.484.peg.2393	LL936_10985	ptcA	Putrescine carbamoyltransferase (EC 2.1.3.6)
AWVK01000025	526	476	fig|649758.3.peg.526	HMPREF0495_00580		PLF_1578_00034265	PGF_00036527	Predicted tyrosine transporter, NhaC family	45260	46690	-	uni (->)	JAGXCC010000001	111	480	fig|1580.431.peg.111	KGN14_00510	nhaC	Predicted tyrosine transporter, NhaC family	0.41	0.952	uni (->)	JAJHVS010000001	25	480	fig|1580.479.peg.25	LL938_00110	nhaC	Predicted tyrosine transporter, NhaC family	0.41	0.952	uni (->)	JAGXIY010000002	805	480	fig|1580.432.peg.805	KGP41_00870	nhaC	Predicted tyrosine transporter, NhaC family	0.41	0.952	uni (->)	JAJHVT010000001	26	480	fig|1580.484.peg.26	LL936_00115	nhaC	Predicted tyrosine transporter, NhaC family
AWVK01000025	527	473	fig|649758.3.peg.527	HMPREF0495_00581		PLF_1578_00008911	PGF_00052222	Amino acid permease family protein	46760	48181	-	uni (->)	JAGXCC010000068	2309	461	fig|1580.431.peg.2309	KGN14_10915		Agmatine/putrescine antiporter, associated with agmatine catabolism	0.233	0.837	uni (->)	JAJHVS010000022	944	461	fig|1580.479.peg.944	LL938_06235		Agmatine/putrescine antiporter, associated with agmatine catabolism	0.233	0.837	uni (->)	JAGXIY010000023	1074	461	fig|1580.432.peg.1074	KGP41_07110		Agmatine/putrescine antiporter, associated with agmatine catabolism	0.233	0.837	uni (->)	JAJHVT010000071	2392	461	fig|1580.484.peg.2392	LL936_10980		Agmatine/putrescine antiporter, associated with agmatine catabolism
AWVK01000025	528	626	fig|649758.3.peg.528	HMPREF0495_00582		PLF_1578_00008718	PGF_00070528	decarboxylase, putative	48271	50151	-
AWVK01000025	529	418	fig|649758.3.peg.529	HMPREF0495_00583		PLF_1578_00078912	PGF_00063916	Tyrosyl-tRNA synthetase (EC 6.1.1.1)	50358	51614	-	uni (->)	JAGXCC010000082	2595	419	fig|1580.431.peg.2595	KGN14_11650		Tyrosyl-tRNA synthetase (EC 6.1.1.1)	0.693	0.993	uni (->)	JAJHVS010000072	2300	419	fig|1580.479.peg.2300	LL938_11050	tyrS	Tyrosyl-tRNA synthetase (EC 6.1.1.1)	0.693	0.993	uni (->)	JAGXIY010000065	2309	419	fig|1580.432.peg.2309	KGP41_11330		Tyrosyl-tRNA synthetase (EC 6.1.1.1)	0.693	0.993	uni (->)	JAJHVT010000083	2585	419	fig|1580.484.peg.2585	LL936_11600	tyrS	Tyrosyl-tRNA synthetase (EC 6.1.1.1)
AWVK01000025	530	82	fig|649758.3.peg.530	HMPREF0495_00584		PLF_1578_00011493	PGF_04037316	hypothetical protein	51785	52033	-
AWVK01000025	531	58	fig|649758.3.peg.531	HMPREF0495_00585		PLF_1578_00032755	PGF_02019168	hypothetical protein	52173	52349	-
AWVK01000025	532	52	fig|649758.3.peg.532	HMPREF0495_00586		PLF_1578_00018380	PGF_02010882	hypothetical protein	52485	52643	-
AWVK01000026	533	174	fig|649758.3.peg.533	HMPREF0495_00589		PLF_1578_00008562	PGF_08262214	3-ketoacyl-CoA thiolase (EC 2.3.1.16) @ Acetyl-CoA acetyltransferase (EC 2.3.1.9)	90	614	+	bi (<->)	JAGXCC010000032	1443	389	fig|1580.431.peg.1443	KGN14_07805		3-ketoacyl-CoA thiolase (EC 2.3.1.16) @ Acetyl-CoA acetyltransferase (EC 2.3.1.9)	0.989	0.445	bi (<->)	JAJHVS010000022	946	389	fig|1580.479.peg.946	LL938_06245		3-ketoacyl-CoA thiolase (EC 2.3.1.16) @ Acetyl-CoA acetyltransferase (EC 2.3.1.9)	0.989	0.445	bi (<->)	JAGXIY010000023	1072	389	fig|1580.432.peg.1072	KGP41_07100		3-ketoacyl-CoA thiolase (EC 2.3.1.16) @ Acetyl-CoA acetyltransferase (EC 2.3.1.9)	0.989	0.445	bi (<->)	JAJHVT010000031	1431	389	fig|1580.484.peg.1431	LL936_07700		3-ketoacyl-CoA thiolase (EC 2.3.1.16) @ Acetyl-CoA acetyltransferase (EC 2.3.1.9)
AWVK01000026	534	63	fig|649758.3.peg.534	HMPREF0495_00590		PLF_1578_00166622	PGF_02009326	hypothetical protein	665	856	+	bi (<->)	JAGXCC010000032	1444	63	fig|1580.431.peg.1444	KGN14_07810		hypothetical protein	0.984	0.984	bi (<->)	JAJHVS010000022	947	63	fig|1580.479.peg.947	LL938_06250		hypothetical protein	0.984	0.984	bi (<->)	JAGXIY010000023	1071	63	fig|1580.432.peg.1071	KGP41_07095		hypothetical protein	0.984	0.984	bi (<->)	JAJHVT010000031	1430	63	fig|1580.484.peg.1430	LL936_07695		hypothetical protein
AWVK01000026	535	296	fig|649758.3.peg.535	HMPREF0495_00591		PLF_1578_00004644	PGF_02029376	Permease of the drug/metabolite transporter (DMT) superfamily	926	1816	-	bi (<->)	JAGXCC010000032	1445	296	fig|1580.431.peg.1445	KGN14_07815		Permease of the drug/metabolite transporter (DMT) superfamily	0.997	0.997	bi (<->)	JAJHVS010000022	948	296	fig|1580.479.peg.948	LL938_06255		Permease of the drug/metabolite transporter (DMT) superfamily	0.997	0.997	bi (<->)	JAGXIY010000023	1070	296	fig|1580.432.peg.1070	KGP41_07090		Permease of the drug/metabolite transporter (DMT) superfamily	0.997	0.997	bi (<->)	JAJHVT010000031	1429	296	fig|1580.484.peg.1429	LL936_07690		Permease of the drug/metabolite transporter (DMT) superfamily
AWVK01000026	536	501	fig|649758.3.peg.536	HMPREF0495_00592		PLF_1578_00007891	PGF_00046611	alpha-L-arabinofuranosidase (EC 3.2.1.55)	2001	3506	+	bi (<->)	JAGXCC010000032	1446	506	fig|1580.431.peg.1446	KGN14_07820		alpha-L-arabinofuranosidase (EC 3.2.1.55)	0.988	0.988	bi (<->)	JAJHVS010000022	949	506	fig|1580.479.peg.949	LL938_06260		alpha-L-arabinofuranosidase (EC 3.2.1.55)	0.988	0.988	bi (<->)	JAGXIY010000023	1069	506	fig|1580.432.peg.1069	KGP41_07085		alpha-L-arabinofuranosidase (EC 3.2.1.55)	0.988	0.988	bi (<->)	JAJHVT010000031	1428	506	fig|1580.484.peg.1428	LL936_07685		alpha-L-arabinofuranosidase (EC 3.2.1.55)
AWVK01000026	537	88	fig|649758.3.peg.537	HMPREF0495_00593		PLF_1578_00013200	PGF_02008397	hypothetical protein	3560	3826	-	bi (<->)	JAGXCC010000032	1447	88	fig|1580.431.peg.1447	KGN14_07825		hypothetical protein	1	0.989	bi (<->)	JAJHVS010000022	950	88	fig|1580.479.peg.950	LL938_06265		hypothetical protein	1	0.989	bi (<->)	JAGXIY010000023	1068	88	fig|1580.432.peg.1068	KGP41_07080		hypothetical protein	1	0.989	bi (<->)	JAJHVT010000031	1427	88	fig|1580.484.peg.1427	LL936_07680		hypothetical protein
AWVK01000026	538	83	fig|649758.3.peg.538	HMPREF0495_00594		PLF_1578_00070616	PGF_08225224	hypothetical protein	3840	4091	-	bi (<->)	JAGXCC010000032	1448	83	fig|1580.431.peg.1448	KGN14_07830		hypothetical protein	1	0.988	bi (<->)	JAJHVS010000022	951	83	fig|1580.479.peg.951	LL938_06270		hypothetical protein	1	0.988	bi (<->)	JAGXIY010000023	1067	83	fig|1580.432.peg.1067	KGP41_07075		hypothetical protein	1	0.988	bi (<->)	JAJHVT010000031	1426	83	fig|1580.484.peg.1426	LL936_07675		hypothetical protein
AWVK01000026	539	137	fig|649758.3.peg.539	HMPREF0495_00595		PLF_1578_00006431	PGF_05736193	Uncharacterized protein DUF2992, B. subtilis YjdF ortholog	4303	4716	-	bi (<->)	JAGXCC010000032	1449	134	fig|1580.431.peg.1449	KGN14_07835		Uncharacterized protein DUF2992, B. subtilis YjdF ortholog	0.898	0.985	bi (<->)	JAJHVS010000022	952	134	fig|1580.479.peg.952	LL938_06275		Uncharacterized protein DUF2992, B. subtilis YjdF ortholog	0.898	0.985	bi (<->)	JAGXIY010000023	1066	134	fig|1580.432.peg.1066	KGP41_07070		Uncharacterized protein DUF2992, B. subtilis YjdF ortholog	0.898	0.985	bi (<->)	JAJHVT010000031	1425	134	fig|1580.484.peg.1425	LL936_07670		Uncharacterized protein DUF2992, B. subtilis YjdF ortholog
AWVK01000026	540	287	fig|649758.3.peg.540	HMPREF0495_00597		PLF_1578_00019694	PGF_00259320	hypothetical protein	4892	5755	-	bi (<->)	JAGXCC010000032	1450	287	fig|1580.431.peg.1450	KGN14_07840		hypothetical protein	0.976	0.997	bi (<->)	JAJHVS010000022	953	287	fig|1580.479.peg.953	LL938_06280		hypothetical protein	0.976	0.997	bi (<->)	JAGXIY010000023	1065	287	fig|1580.432.peg.1065	KGP41_07065		hypothetical protein	0.976	0.997	bi (<->)	JAJHVT010000031	1424	287	fig|1580.484.peg.1424	LL936_07665		hypothetical protein
AWVK01000026	541	510	fig|649758.3.peg.541	HMPREF0495_00598		PLF_1578_00004508	PGF_00321120	hypothetical protein	5937	7469	+	bi (<->)	JAGXCC010000032	1451	510	fig|1580.431.peg.1451	KGN14_07845		hypothetical protein	0.986	0.998	bi (<->)	JAJHVS010000022	954	510	fig|1580.479.peg.954	LL938_06285		hypothetical protein	0.986	0.998	bi (<->)	JAGXIY010000023	1064	510	fig|1580.432.peg.1064	KGP41_07060		hypothetical protein	0.986	0.998	bi (<->)	JAJHVT010000031	1423	510	fig|1580.484.peg.1423	LL936_07660		hypothetical protein
AWVK01000026	542	248	fig|649758.3.peg.542	HMPREF0495_00599		PLF_1578_00003000	PGF_00064270	UPF0246 protein YaaA	7566	8312	+	bi (<->)	JAGXCC010000032	1452	248	fig|1580.431.peg.1452	KGN14_07850	yaaA	UPF0246 protein YaaA	0.972	0.996	bi (<->)	JAJHVS010000022	955	248	fig|1580.479.peg.955	LL938_06290	yaaA	UPF0246 protein YaaA	0.972	0.996	bi (<->)	JAGXIY010000023	1063	248	fig|1580.432.peg.1063	KGP41_07055	yaaA	UPF0246 protein YaaA	0.972	0.996	bi (<->)	JAJHVT010000031	1422	248	fig|1580.484.peg.1422	LL936_07655	yaaA	UPF0246 protein YaaA
AWVK01000026	543	212	fig|649758.3.peg.543	HMPREF0495_00600		PLF_1578_00012841	PGF_10381714	Orotate phosphoribosyltransferase (EC 2.4.2.10)	8338	8976	-	bi (<->)	JAGXCC010000032	1453	212	fig|1580.431.peg.1453	KGN14_07855		Orotate phosphoribosyltransferase (EC 2.4.2.10)	0.976	0.995	bi (<->)	JAJHVS010000022	956	212	fig|1580.479.peg.956	LL938_06295	pyrE	Orotate phosphoribosyltransferase (EC 2.4.2.10)	0.976	0.995	bi (<->)	JAGXIY010000023	1062	212	fig|1580.432.peg.1062	KGP41_07050		Orotate phosphoribosyltransferase (EC 2.4.2.10)	0.976	0.995	bi (<->)	JAJHVT010000031	1421	212	fig|1580.484.peg.1421	LL936_07650	pyrE	Orotate phosphoribosyltransferase (EC 2.4.2.10)
AWVK01000026	544	239	fig|649758.3.peg.544	HMPREF0495_00601		PLF_1578_00011264	PGF_00777371	Orotidine 5'-phosphate decarboxylase (EC 4.1.1.23)	8967	9686	-	bi (<->)	JAGXCC010000032	1454	239	fig|1580.431.peg.1454	KGN14_07860	pyrF	Orotidine 5'-phosphate decarboxylase (EC 4.1.1.23)	0.971	0.996	bi (<->)	JAJHVS010000022	957	239	fig|1580.479.peg.957	LL938_06300	pyrF	Orotidine 5'-phosphate decarboxylase (EC 4.1.1.23)	0.971	0.996	bi (<->)	JAGXIY010000023	1061	239	fig|1580.432.peg.1061	KGP41_07045	pyrF	Orotidine 5'-phosphate decarboxylase (EC 4.1.1.23)	0.971	0.996	bi (<->)	JAJHVT010000031	1420	239	fig|1580.484.peg.1420	LL936_07645	pyrF	Orotidine 5'-phosphate decarboxylase (EC 4.1.1.23)
AWVK01000026	545	42	fig|649758.3.peg.545	HMPREF0495_00602		PLF_1578_00019698	PGF_02011485	hypothetical protein	9836	9964	-
AWVK01000026	546	407	fig|649758.3.peg.546	HMPREF0495_00603		PLF_1578_00008714	PGF_10555470	benzoate MFS transporter BenK	9985	11208	+	bi (<->)	JAGXCC010000032	1455	407	fig|1580.431.peg.1455	KGN14_07865		benzoate MFS transporter BenK	0.988	0.998	bi (<->)	JAJHVS010000022	959	338	fig|1580.479.peg.959	LL938_06310		benzoate MFS transporter BenK	0.988	0.997	bi (<->)	JAGXIY010000023	1060	407	fig|1580.432.peg.1060	KGP41_07040		benzoate MFS transporter BenK	0.988	0.998	bi (<->)	JAJHVT010000031	1419	407	fig|1580.484.peg.1419	LL936_07640		benzoate MFS transporter BenK
AWVK01000026	547	239	fig|649758.3.peg.547	HMPREF0495_00604		PLF_1578_00014409	PGF_02008854	hypothetical protein	11300	12019	-	bi (<->)	JAGXCC010000032	1456	239	fig|1580.431.peg.1456	KGN14_07870		hypothetical protein	0.971	0.996	bi (<->)	JAJHVS010000022	960	239	fig|1580.479.peg.960	LL938_06315		hypothetical protein	0.971	0.996	bi (<->)	JAGXIY010000023	1059	239	fig|1580.432.peg.1059	KGP41_07035		hypothetical protein	0.971	0.996	bi (<->)	JAJHVT010000031	1418	239	fig|1580.484.peg.1418	LL936_07635		hypothetical protein
AWVK01000026	548	299	fig|649758.3.peg.548	HMPREF0495_00605		PLF_1578_00003514	PGF_07780089	Proline iminopeptidase (EC 3.4.11.5)	12012	12911	-	bi (<->)	JAGXCC010000032	1457	299	fig|1580.431.peg.1457	KGN14_07875		Proline iminopeptidase (EC 3.4.11.5)	0.96	0.997	bi (<->)	JAJHVS010000022	961	299	fig|1580.479.peg.961	LL938_06320		Proline iminopeptidase (EC 3.4.11.5)	0.96	0.997	bi (<->)	JAGXIY010000023	1058	299	fig|1580.432.peg.1058	KGP41_07030		Proline iminopeptidase (EC 3.4.11.5)	0.96	0.997	bi (<->)	JAJHVT010000031	1417	299	fig|1580.484.peg.1417	LL936_07630		Proline iminopeptidase (EC 3.4.11.5)
AWVK01000026	549	292	fig|649758.3.peg.549	HMPREF0495_00606		PLF_1578_00008338	PGF_02382389	Ribokinase (EC 2.7.1.15)	13014	13892	-	bi (<->)	JAGXCC010000032	1458	292	fig|1580.431.peg.1458	KGN14_07880		Ribokinase (EC 2.7.1.15)	0.976	0.997	bi (<->)	JAJHVS010000022	962	292	fig|1580.479.peg.962	LL938_06325		Ribokinase (EC 2.7.1.15)	0.976	0.997	bi (<->)	JAGXIY010000023	1057	292	fig|1580.432.peg.1057	KGP41_07025		Ribokinase (EC 2.7.1.15)	0.976	0.997	bi (<->)	JAJHVT010000031	1416	292	fig|1580.484.peg.1416	LL936_07625		Ribokinase (EC 2.7.1.15)
AWVK01000026	550	457	fig|649758.3.peg.550	HMPREF0495_00607		PLF_1578_00008936	PGF_01033821	Cytosine/purine/uracil/thiamine/allantoin permease family protein	13885	15258	-	bi (<->)	JAGXCC010000032	1459	457	fig|1580.431.peg.1459	KGN14_07885		Cytosine/purine/uracil/thiamine/allantoin permease family protein	0.978	0.998	bi (<->)	JAJHVS010000022	963	457	fig|1580.479.peg.963	LL938_06330		Cytosine/purine/uracil/thiamine/allantoin permease family protein	0.978	0.998	bi (<->)	JAGXIY010000023	1056	457	fig|1580.432.peg.1056	KGP41_07020		Cytosine/purine/uracil/thiamine/allantoin permease family protein	0.978	0.998	bi (<->)	JAJHVT010000031	1415	457	fig|1580.484.peg.1415	LL936_07620		Cytosine/purine/uracil/thiamine/allantoin permease family protein
AWVK01000026	551	334	fig|649758.3.peg.551	HMPREF0495_00608		PLF_1578_00013635	PGF_10347319	ADP-ribosylglycohydrolase	15279	16283	-	bi (<->)	JAGXCC010000032	1460	334	fig|1580.431.peg.1460	KGN14_07890		ADP-ribosylglycohydrolase	0.976	0.997	bi (<->)	JAJHVS010000022	964	334	fig|1580.479.peg.964	LL938_06335		ADP-ribosylglycohydrolase	0.976	0.997	bi (<->)	JAGXIY010000023	1055	334	fig|1580.432.peg.1055	KGP41_07015		ADP-ribosylglycohydrolase	0.976	0.997	bi (<->)	JAJHVT010000031	1414	334	fig|1580.484.peg.1414	LL936_07615		ADP-ribosylglycohydrolase
AWVK01000026	552	230	fig|649758.3.peg.552	HMPREF0495_00609		PLF_1578_00014236	PGF_06916656	Transcriptional regulator, GntR family	16307	16999	-	bi (<->)	JAGXCC010000032	1461	230	fig|1580.431.peg.1461	KGN14_07895		Transcriptional regulator, GntR family	0.983	0.996	bi (<->)	JAJHVS010000022	965	230	fig|1580.479.peg.965	LL938_06340		Transcriptional regulator, GntR family	0.983	0.996	bi (<->)	JAGXIY010000023	1054	230	fig|1580.432.peg.1054	KGP41_07010		Transcriptional regulator, GntR family	0.983	0.996	bi (<->)	JAJHVT010000031	1413	230	fig|1580.484.peg.1413	LL936_07610		Transcriptional regulator, GntR family
AWVK01000026	553	152	fig|649758.3.peg.553	HMPREF0495_00610		PLF_1578_00011855	PGF_09679949	DNA alkylation repair enzyme	17144	17602	-	bi (<->)	JAGXCC010000032	1462	313	fig|1580.431.peg.1462	KGN14_07900		DNA alkylation repair enzyme	0.87	0.489	bi (<->)	JAJHVS010000022	966	313	fig|1580.479.peg.966	LL938_06345		DNA alkylation repair enzyme	0.87	0.489	bi (<->)	JAGXIY010000023	1053	320	fig|1580.432.peg.1053	KGP41_07005		DNA alkylation repair enzyme	0.87	0.478	bi (<->)	JAJHVT010000031	1412	313	fig|1580.484.peg.1412	LL936_07605		DNA alkylation repair enzyme
AWVK01000026	554	39	fig|649758.3.peg.554	HMPREF0495_00611		PLF_1578_00032938	PGF_02019358	hypothetical protein	17680	17799	+
AWVK01000026	555	69	fig|649758.3.peg.555	HMPREF0495_00612		PLF_1578_00026425	PGF_02014972	hypothetical protein	17801	18010	-
AWVK01000026	556	160	fig|649758.3.peg.556	HMPREF0495_00613		PLF_1578_00180293	PGF_02014076	hypothetical protein	18265	18747	-
AWVK01000026	557	224	fig|649758.3.peg.557	HMPREF0495_00615		PLF_1578_00078243	PGF_10294766	Glutamine amidotransferase, class I	19161	19835	-	bi (<->)	JAGXCC010000032	1464	235	fig|1580.431.peg.1464	KGN14_07905		Glutamine amidotransferase, class I	0.977	0.94	bi (<->)	JAJHVS010000022	968	235	fig|1580.479.peg.968	LL938_06350		Glutamine amidotransferase, class I	0.977	0.94	bi (<->)	JAGXIY010000023	1051	235	fig|1580.432.peg.1051	KGP41_07000		Glutamine amidotransferase, class I	0.977	0.94	bi (<->)	JAJHVT010000031	1410	235	fig|1580.484.peg.1410	LL936_07600		Glutamine amidotransferase, class I
AWVK01000026	558	651	fig|649758.3.peg.558	HMPREF0495_00616		PLF_1578_00018079	PGF_00982352	Ribosome protection-type tetracycline resistance related proteins, group 2	19918	21873	-	bi (<->)	JAGXCC010000032	1465	651	fig|1580.431.peg.1465	KGN14_07910		Ribosome protection-type tetracycline resistance related proteins, group 2	0.982	0.998	bi (<->)	JAJHVS010000022	969	651	fig|1580.479.peg.969	LL938_06355		Ribosome protection-type tetracycline resistance related proteins, group 2	0.982	0.998	bi (<->)	JAGXIY010000023	1050	651	fig|1580.432.peg.1050	KGP41_06995		Ribosome protection-type tetracycline resistance related proteins, group 2	0.982	0.998	bi (<->)	JAJHVT010000031	1409	651	fig|1580.484.peg.1409	LL936_07595		Ribosome protection-type tetracycline resistance related proteins, group 2
AWVK01000026	559	404	fig|649758.3.peg.559	HMPREF0495_00617		PLF_1578_00011094	PGF_08861326	Aspartate aminotransferase (AspB-4) (EC 2.6.1.1)	22097	23311	+	bi (<->)	JAGXCC010000032	1466	403	fig|1580.431.peg.1466	KGN14_07915		Aspartate aminotransferase (AspB-4) (EC 2.6.1.1)	0.99	0.998	bi (<->)	JAJHVS010000022	970	403	fig|1580.479.peg.970	LL938_06360		Aspartate aminotransferase (AspB-4) (EC 2.6.1.1)	0.99	0.998	bi (<->)	JAGXIY010000023	1049	404	fig|1580.432.peg.1049	KGP41_06990		Aspartate aminotransferase (AspB-4) (EC 2.6.1.1)	0.99	0.998	bi (<->)	JAJHVT010000031	1408	403	fig|1580.484.peg.1408	LL936_07590		Aspartate aminotransferase (AspB-4) (EC 2.6.1.1)
AWVK01000026	560	255	fig|649758.3.peg.560	HMPREF0495_00618		PLF_1578_00017499	PGF_10532194	Oxidoreductase, short-chain dehydrogenase/reductase family	23398	24165	-	uni (->)	JAGXCC010000002	869	249	fig|1580.431.peg.869	KGN14_00635		Dehydrogenase	0.388	0.988	uni (->)	JAJHVS010000009	2542	249	fig|1580.479.peg.2542	LL938_03420		Dehydrogenase	0.388	0.988	uni (->)	JAGXIY010000003	1405	249	fig|1580.432.peg.1405	KGP41_01920		Dehydrogenase	0.388	0.988	uni (->)	JAJHVT010000002	866	249	fig|1580.484.peg.866	LL936_00635		Dehydrogenase
AWVK01000026	561	387	fig|649758.3.peg.561	HMPREF0495_00621		PLF_1578_00011369	PGF_02945000	Transport protein	25534	26697	-	bi (<->)	JAGXCC010000032	1469	387	fig|1580.431.peg.1469	KGN14_07930		Transport protein	0.819	0.997	bi (<->)	JAJHVS010000022	973	387	fig|1580.479.peg.973	LL938_06375		Transport protein	0.819	0.997	bi (<->)	JAGXIY010000023	1046	387	fig|1580.432.peg.1046	KGP41_06975		Transport protein	0.819	0.997	bi (<->)	JAJHVT010000031	1405	387	fig|1580.484.peg.1405	LL936_07575		Transport protein
AWVK01000026	562	205	fig|649758.3.peg.562	HMPREF0495_00622		PLF_1578_00002628	PGF_00660064	Galactoside O-acetyltransferase (EC 2.3.1.18)	27002	27619	-	bi (<->)	JAGXCC010000095	2761	211	fig|1580.431.peg.2761	KGN14_12110		Galactoside O-acetyltransferase (EC 2.3.1.18)	0.922	0.967	bi (<->)	JAJHVS010000071	2291	217	fig|1580.479.peg.2291	LL938_11010		Galactoside O-acetyltransferase (EC 2.3.1.18)	0.896	0.968	bi (<->)	JAGXIY010000063	2289	211	fig|1580.432.peg.2289	KGP41_11245		Galactoside O-acetyltransferase (EC 2.3.1.18)	0.922	0.967	bi (<->)	JAJHVT010000095	2749	205	fig|1580.484.peg.2749	LL936_12060		Galactoside O-acetyltransferase (EC 2.3.1.18)
AWVK01000026	563	375	fig|649758.3.peg.563	HMPREF0495_00623		PLF_1578_00012701	PGF_00425288	Extracellular protein	27796	28923	-	bi (<->)	JAGXCC010000095	2760	375	fig|1580.431.peg.2760	KGN14_12105		Extracellular protein	0.947	0.997	bi (<->)	JAJHVS010000071	2290	375	fig|1580.479.peg.2290	LL938_11005		Extracellular protein	0.947	0.997	bi (<->)	JAGXIY010000063	2288	375	fig|1580.432.peg.2288	KGP41_11240		Extracellular protein	0.947	0.997	bi (<->)	JAJHVT010000095	2748	375	fig|1580.484.peg.2748	LL936_12055		Extracellular protein
AWVK01000026	564	387	fig|649758.3.peg.564	HMPREF0495_00624		PLF_1578_00155423	PGF_00794703	hypothetical protein	29184	30347	+	uni (->)	JAGXCC010000058	2100	301	fig|1580.431.peg.2100	KGN14_10295		hypothetical protein	0.329	0.814	uni (->)	JAJHVS010000030	1323	301	fig|1580.479.peg.1323	LL938_07675		hypothetical protein	0.329	0.814	uni (->)	JAGXIY010000031	1463	301	fig|1580.432.peg.1463	KGP41_08440		hypothetical protein	0.329	0.814	uni (->)	JAJHVT010000058	2074	301	fig|1580.484.peg.2074	LL936_10135		hypothetical protein
AWVK01000026	565	212	fig|649758.3.peg.565	HMPREF0495_00625		PLF_1578_00164544	PGF_00239811	Carbonic anhydrase, alpha class (EC 4.2.1.1)	30509	31147	-	bi (<->)	JAGXCC010000095	2758	212	fig|1580.431.peg.2758	KGN14_12100		Carbonic anhydrase, alpha class (EC 4.2.1.1)	0.967	0.995	bi (<->)	JAJHVS010000071	2288	212	fig|1580.479.peg.2288	LL938_11000		Carbonic anhydrase, alpha class (EC 4.2.1.1)	0.967	0.995	bi (<->)	JAGXIY010000063	2286	212	fig|1580.432.peg.2286	KGP41_11235		Carbonic anhydrase, alpha class (EC 4.2.1.1)	0.967	0.995	bi (<->)	JAJHVT010000095	2746	212	fig|1580.484.peg.2746	LL936_12050		Carbonic anhydrase, alpha class (EC 4.2.1.1)
AWVK01000026	566	388	fig|649758.3.peg.566	HMPREF0495_00627		PLF_1578_00009624	PGF_08225224	hypothetical protein	31743	32909	+	bi (<->)	JAGXCC010000095	2757	387	fig|1580.431.peg.2757	KGN14_12095		hypothetical protein	0.992	0.997	bi (<->)	JAJHVS010000071	2287	387	fig|1580.479.peg.2287	LL938_10995		hypothetical protein	0.992	0.997	bi (<->)	JAGXIY010000063	2285	387	fig|1580.432.peg.2285	KGP41_11230		hypothetical protein	0.992	0.997	bi (<->)	JAJHVT010000095	2745	387	fig|1580.484.peg.2745	LL936_12045		hypothetical protein
AWVK01000026	567	67	fig|649758.3.peg.567	HMPREF0495_00628		PLF_1578_00015499	PGF_06335969	Transcriptional regulator, Xre family	33050	33253	+	bi (<->)	JAGXCC010000095	2756	67	fig|1580.431.peg.2756	KGN14_12090		Transcriptional regulator, Xre family	0.97	0.985	bi (<->)	JAJHVS010000071	2286	67	fig|1580.479.peg.2286	LL938_10990		Transcriptional regulator, Xre family	0.97	0.985	bi (<->)	JAGXIY010000063	2284	67	fig|1580.432.peg.2284	KGP41_11225		Transcriptional regulator, Xre family	0.97	0.985	bi (<->)	JAJHVT010000095	2744	67	fig|1580.484.peg.2744	LL936_12040		Transcriptional regulator, Xre family
AWVK01000026	568	144	fig|649758.3.peg.568	HMPREF0495_00629		PLF_1578_00022301	PGF_00386972	hypothetical protein	33250	33684	+	bi (<->)	JAGXCC010000095	2755	137	fig|1580.431.peg.2755	KGN14_12085		hypothetical protein	0.956	0.993	bi (<->)	JAJHVS010000071	2285	137	fig|1580.479.peg.2285	LL938_10985		hypothetical protein	0.956	0.993	bi (<->)	JAGXIY010000063	2283	137	fig|1580.432.peg.2283	KGP41_11220		hypothetical protein	0.956	0.993	bi (<->)	JAJHVT010000095	2743	137	fig|1580.484.peg.2743	LL936_12035		hypothetical protein
AWVK01000026	569	648	fig|649758.3.peg.569	HMPREF0495_00630		PLF_1578_00008640	PGF_02049430	Internalin-like protein (LPXTG motif) Lmo0732 homolog	33792	35738	-	bi (<->)	JAGXCC010000128	415	617	fig|1580.431.peg.415			Internalin-like protein (LPXTG motif) Lmo0732 homolog	0.968	0.998	bi (<->)	JAJHVS010000071	2284	645	fig|1580.479.peg.2284	LL938_10980		Internalin-like protein (LPXTG motif) Lmo0732 homolog	0.968	0.998	bi (<->)	JAGXIY010000063	2282	645	fig|1580.432.peg.2282	KGP41_11215		Internalin-like protein (LPXTG motif) Lmo0732 homolog	0.968	0.998	bi (<->)	JAJHVT010000128	411	617	fig|1580.484.peg.411			Internalin-like protein (LPXTG motif) Lmo0732 homolog
AWVK01000026	570	199	fig|649758.3.peg.570	HMPREF0495_00631		PLF_1578_00010677	PGF_03954179	Putative reductase	35990	36589	+	bi (<->)	JAGXCC010000128	414	199	fig|1580.431.peg.414	KGN14_12815		Putative reductase	0.995	0.98	bi (<->)	JAJHVS010000071	2283	160	fig|1580.479.peg.2283			Putative reductase	1	0.994	bi (<->)	JAGXIY010000063	2281	199	fig|1580.432.peg.2281	KGP41_11210		Putative reductase	0.995	0.98	bi (<->)	JAJHVT010000128	412	199	fig|1580.484.peg.412	LL936_12765		Putative reductase
AWVK01000026	571	885	fig|649758.3.peg.571	HMPREF0495_00632		PLF_1578_00013072	PGF_08225224	hypothetical protein	36709	39366	-	bi (<->)	JAGXCC010000001	24	861	fig|1580.431.peg.24	KGN14_00115		Internalin-like protein (LPXTG motif) Lmo2396 homolog	0.288	0.88	bi (<->)	JAJHVS010000001	109	861	fig|1580.479.peg.109	LL938_00500		Internalin-like protein (LPXTG motif) Lmo2396 homolog	0.288	0.88	bi (<->)	JAGXIY010000002	889	861	fig|1580.432.peg.889	KGP41_01260		Internalin-like protein (LPXTG motif) Lmo2396 homolog	0.288	0.88	bi (<->)	JAJHVT010000001	113	861	fig|1580.484.peg.113	LL936_00515		Internalin-like protein (LPXTG motif) Lmo2396 homolog
AWVK01000026	572	155	fig|649758.3.peg.572	HMPREF0495_00633		PLF_1578_00019826	PGF_02011600	hypothetical protein	39749	40216	-	uni (->)	JAGXCC010000055	2065	176	fig|1580.431.peg.2065	KGN14_10120		Organic hydroperoxide resistance transcriptional regulator	0.375	0.398	uni (->)	JAJHVS010000030	1314	176	fig|1580.479.peg.1314	LL938_07630		Organic hydroperoxide resistance transcriptional regulator	0.375	0.398	uni (->)	JAGXIY010000031	1454	176	fig|1580.432.peg.1454	KGP41_08395		Organic hydroperoxide resistance transcriptional regulator	0.375	0.398	uni (->)	JAJHVT010000054	2016	176	fig|1580.484.peg.2016	LL936_09865		Organic hydroperoxide resistance transcriptional regulator
AWVK01000026	573	207	fig|649758.3.peg.573	HMPREF0495_00634		PLF_1578_00165733	PGF_10547233	FMN-dependent NADH-azoreductase (EC 1.7.1.6)	40410	41033	+
AWVK01000026	574	477	fig|649758.3.peg.574	HMPREF0495_00635		PLF_1578_00023110	PGF_09996723	Uncharacterized MFS-type transporter	41054	42487	+	uni (->)	JAGXCC010000006	2191	498	fig|1580.431.peg.2191	KGN14_02365		Uncharacterized MFS-type transporter	0.437	0.954	uni (->)	JAJHVS010000006	2028	498	fig|1580.479.peg.2028	LL938_02140		Uncharacterized MFS-type transporter	0.439	0.954	uni (->)	JAGXIY010000085	2583	498	fig|1580.432.peg.2583	KGP41_11950		Uncharacterized MFS-type transporter	0.439	0.954	uni (->)	JAJHVT010000006	2164	498	fig|1580.484.peg.2164	LL936_02365		Uncharacterized MFS-type transporter
AWVK01000026	575	197	fig|649758.3.peg.575	HMPREF0495_00636		PLF_1578_00017599	PGF_04101957	NAD(P)H oxidoreductase YrkL @ Putative NADPH-quinone reductase (modulator of drug activity B) @ Flavodoxin 2	42604	43197	-
AWVK01000026	576	197	fig|649758.3.peg.576	HMPREF0495_00637		PLF_1578_00018139	PGF_02010697	hypothetical protein	43289	43882	+
AWVK01000026	577	72	fig|649758.3.peg.577	HMPREF0495_00638		PLF_1578_00007332	PGF_01000105	Mobile element protein	44047	44265	+	bi (<->)	JAGXCC010000050	1970	227	fig|1580.431.peg.1970	KGN14_09685		Mobile element protein	0.514	0.313	bi (<->)	JAJHVS010000044	1723	227	fig|1580.479.peg.1723	LL938_09230		Mobile element protein	0.514	0.313	bi (<->)	JAGXIY010000044	1860	227	fig|1580.432.peg.1860	KGP41_09915		Mobile element protein	0.514	0.313	bi (<->)	JAJHVT010000049	1871	227	fig|1580.484.peg.1871	LL936_09505		Mobile element protein
AWVK01000026	578	76	fig|649758.3.peg.578	HMPREF0495_00641		PLF_1578_00157743	PGF_02011149	hypothetical protein	45582	45812	-
AWVK01000026	579	347	fig|649758.3.peg.579	HMPREF0495_00642		PLF_1578_00004534	PGF_03572345	Alcohol dehydrogenase (EC 1.1.1.1)	45957	47000	-	uni (->)	JAGXCC010000105	231	347	fig|1580.431.peg.231	KGN14_12370		Alcohol dehydrogenase (EC 1.1.1.1)	0.65	0.991	uni (->)	JAJHVS010000019	757	347	fig|1580.479.peg.757	LL938_05745		Alcohol dehydrogenase (EC 1.1.1.1)	0.65	0.991	uni (->)	JAGXIY010000020	917	347	fig|1580.432.peg.917	KGP41_06350		Alcohol dehydrogenase (EC 1.1.1.1)	0.65	0.991	uni (->)	JAJHVT010000106	234	347	fig|1580.484.peg.234	LL936_12345		Alcohol dehydrogenase (EC 1.1.1.1)
AWVK01000026	580	157	fig|649758.3.peg.580	HMPREF0495_00643		PLF_1578_00080608	PGF_08225224	hypothetical protein	47074	47547	-
AWVK01000026	581	149	fig|649758.3.peg.581	HMPREF0495_00644		PLF_1578_00013413	PGF_04193142	hypothetical protein	47587	48036	-	uni (->)	JAGXCC010000009	2683	140	fig|1580.431.peg.2683	KGN14_03145		Transcriptional regulator, MerR family	0.267	0.85	uni (->)	JAJHVS010000003	1276	140	fig|1580.479.peg.1276	LL938_01330		Transcriptional regulator, MerR family	0.267	0.85	uni (->)	JAGXIY010000004	1689	140	fig|1580.432.peg.1689	KGP41_02055		Transcriptional regulator, MerR family	0.267	0.85	uni (->)	JAJHVT010000009	2683	140	fig|1580.484.peg.2683	LL936_03200		Transcriptional regulator, MerR family
AWVK01000026	582	217	fig|649758.3.peg.582	HMPREF0495_00645		PLF_1578_00077831	PGF_08225224	hypothetical protein	48063	48716	-	uni (->)	JAGXCC010000033	1478	213	fig|1580.431.peg.1478	KGN14_07975		Putative oxidoreductase	0.367	0.991	uni (->)	JAJHVS010000032	1375	213	fig|1580.479.peg.1375	LL938_07935		Putative oxidoreductase	0.367	0.991	uni (->)	JAGXIY010000034	1529	213	fig|1580.432.peg.1529	KGP41_08765		Putative oxidoreductase	0.367	0.991	uni (->)	JAJHVT010000032	1449	213	fig|1580.484.peg.1449	LL936_07790		Putative oxidoreductase
AWVK01000026	583	285	fig|649758.3.peg.583	HMPREF0495_00646		PLF_1578_00003405	PGF_00417172	Cell surface hydrolase	48793	49650	-	bi (<->)	JAGXCC010000023	1078	295	fig|1580.431.peg.1078	KGN14_06375		hypothetical protein	0.377	0.834	bi (<->)	JAJHVS010000019	720	295	fig|1580.479.peg.720	LL938_05570		hypothetical protein	0.377	0.834	bi (<->)	JAGXIY010000020	954	295	fig|1580.432.peg.954	KGP41_06520		hypothetical protein	0.377	0.834	bi (<->)	JAJHVT010000022	1042	295	fig|1580.484.peg.1042	LL936_06160		hypothetical protein
AWVK01000026	584	223	fig|649758.3.peg.584	HMPREF0495_00647		PLF_1578_00070310	PGF_04004935	hypothetical protein	49926	50597	+	uni (->)	JAGXCC010000001	118	218	fig|1580.431.peg.118	KGN14_00545		hypothetical protein	0.349	0.968	uni (->)	JAJHVS010000001	18	218	fig|1580.479.peg.18	LL938_00075		hypothetical protein	0.349	0.968	uni (->)	JAGXIY010000002	798	218	fig|1580.432.peg.798	KGP41_00835		hypothetical protein	0.349	0.968	uni (->)	JAJHVT010000001	19	218	fig|1580.484.peg.19	LL936_00080		hypothetical protein
AWVK01000026	585	123	fig|649758.3.peg.585	HMPREF0495_00648		PLF_1578_00167372	PGF_02011414	hypothetical protein	50640	51011	-
AWVK01000026	586	216	fig|649758.3.peg.586	HMPREF0495_00649		PLF_1578_00169094	PGF_08226670	hypothetical protein	51024	51674	-
AWVK01000026	587	333	fig|649758.3.peg.587	HMPREF0495_00650		PLF_1578_00019165	PGF_08225224	hypothetical protein	51769	52770	+	uni (->)	JAGXCC010000001	129	344	fig|1580.431.peg.129	KGN14_00590		NAD-dependent, hopanoid-associated epimerase/dehydratase family acting on nucleotide-sugars	0.395	0.994	uni (->)	JAJHVS010000001	7	344	fig|1580.479.peg.7	LL938_00030		NAD-dependent, hopanoid-associated epimerase/dehydratase family acting on nucleotide-sugars	0.395	0.994	uni (->)	JAGXIY010000002	787	345	fig|1580.432.peg.787	KGP41_00790		NAD-dependent, hopanoid-associated epimerase/dehydratase family acting on nucleotide-sugars	0.395	0.991	uni (->)	JAJHVT010000001	8	344	fig|1580.484.peg.8	LL936_00035		NAD-dependent, hopanoid-associated epimerase/dehydratase family acting on nucleotide-sugars
AWVK01000026	588	109	fig|649758.3.peg.588	HMPREF0495_00651		PLF_1578_00009326	PGF_00401753	beta-galactosidase small subunit (EC 3.2.1.23)	52847	53176	-	bi (<->)	JAGXCC010000099	2786	321	fig|1580.431.peg.2786	KGN14_12210		beta-galactosidase small subunit (EC 3.2.1.23)	0.982	0.336	bi (<->)	JAJHVS010000084	2449	321	fig|1580.479.peg.2449	LL938_11460		beta-galactosidase small subunit (EC 3.2.1.23)	0.982	0.336	bi (<->)	JAGXIY010000082	2560	321	fig|1580.432.peg.2560	KGP41_11855		beta-galactosidase small subunit (EC 3.2.1.23)	0.982	0.336	bi (<->)	JAJHVT010000098	2766	321	fig|1580.484.peg.2766	LL936_12130		beta-galactosidase small subunit (EC 3.2.1.23)
AWVK01000027	589	59	fig|649758.3.peg.589	HMPREF0495_00652		PLF_1578_00009087	PGF_00069419	cadmium-/zinc-/cobalt-transporting ATPase( EC:3.6.3.- )	68	247	+
AWVK01000027	590	227	fig|649758.3.peg.590	HMPREF0495_00653		PLF_1578_00011484	PGF_08225224	hypothetical protein	312	995	-	bi (<->)	JAGXCC010000025	1174	227	fig|1580.431.peg.1174	KGN14_06855		hypothetical protein	0.991	0.996	bi (<->)	JAJHVS010000025	1078	227	fig|1580.479.peg.1078	LL938_06920		hypothetical protein	0.987	0.996	bi (<->)	JAGXIY010000026	1167	227	fig|1580.432.peg.1167	KGP41_07600		hypothetical protein	0.991	0.996	bi (<->)	JAJHVT010000024	1118	227	fig|1580.484.peg.1118	LL936_06555		hypothetical protein
AWVK01000027	591	511	fig|649758.3.peg.591	HMPREF0495_00654		PLF_1578_00168978	PGF_02983541	Blue copper oxidase CueO precursor	1135	2670	+	bi (<->)	JAGXCC010000025	1173	511	fig|1580.431.peg.1173	KGN14_06850		Blue copper oxidase CueO precursor	0.988	0.998	bi (<->)	JAJHVS010000025	1077	511	fig|1580.479.peg.1077	LL938_06915		Blue copper oxidase CueO precursor	0.988	0.998	bi (<->)	JAGXIY010000026	1168	511	fig|1580.432.peg.1168	KGP41_07605		Blue copper oxidase CueO precursor	0.986	0.998	bi (<->)	JAJHVT010000024	1119	511	fig|1580.484.peg.1119	LL936_06560		Blue copper oxidase CueO precursor
AWVK01000027	592	112	fig|649758.3.peg.592	HMPREF0495_00655		PLF_1578_00004337	PGF_08030842	Transcriptional regulator, ArsR family	2715	3053	-	bi (<->)	JAGXCC010000025	1172	112	fig|1580.431.peg.1172	KGN14_06845		Transcriptional regulator, ArsR family	1	0.991	bi (<->)	JAJHVS010000025	1076	112	fig|1580.479.peg.1076	LL938_06910		Transcriptional regulator, ArsR family	1	0.991	bi (<->)	JAGXIY010000026	1169	112	fig|1580.432.peg.1169	KGP41_07610		Transcriptional regulator, ArsR family	1	0.991	bi (<->)	JAJHVT010000024	1120	112	fig|1580.484.peg.1120	LL936_06565		Transcriptional regulator, ArsR family
AWVK01000027	593	201	fig|649758.3.peg.593	HMPREF0495_00656		PLF_1578_00011104	PGF_00416153	Cadmium resistance protein	3125	3730	+	bi (<->)	JAGXCC010000025	1171	201	fig|1580.431.peg.1171	KGN14_06840		Cadmium resistance protein	0.98	0.995	bi (<->)	JAJHVS010000025	1075	201	fig|1580.479.peg.1075	LL938_06905		Cadmium resistance protein	0.98	0.995	bi (<->)	JAGXIY010000026	1170	201	fig|1580.432.peg.1170	KGP41_07615		Cadmium resistance protein	0.98	0.995	bi (<->)	JAJHVT010000024	1121	201	fig|1580.484.peg.1121	LL936_06570		Cadmium resistance protein
AWVK01000027	594	343	fig|649758.3.peg.594	HMPREF0495_00657		PLF_1578_00193032	PGF_08102025	Putative membrane protein YeiH	3794	4825	-	bi (<->)	JAGXCC010000025	1170	343	fig|1580.431.peg.1170	KGN14_06835		Putative membrane protein YeiH	0.997	0.997	bi (<->)	JAJHVS010000025	1074	343	fig|1580.479.peg.1074	LL938_06900		Putative membrane protein YeiH	0.997	0.997	bi (<->)	JAGXIY010000026	1171	343	fig|1580.432.peg.1171	KGP41_07620		Putative membrane protein YeiH	0.997	0.997	bi (<->)	JAJHVT010000024	1122	343	fig|1580.484.peg.1122	LL936_06575		Putative membrane protein YeiH
AWVK01000027	595	295	fig|649758.3.peg.595	HMPREF0495_00658		PLF_1578_00010719	PGF_07987589	Transcriptional regulator, LysR family	4935	5822	+	bi (<->)	JAGXCC010000025	1169	295	fig|1580.431.peg.1169	KGN14_06830		Transcriptional regulator, LysR family	0.986	0.997	bi (<->)	JAJHVS010000025	1073	295	fig|1580.479.peg.1073	LL938_06895		Transcriptional regulator, LysR family	0.99	0.997	bi (<->)	JAGXIY010000026	1172	295	fig|1580.432.peg.1172	KGP41_07625		Transcriptional regulator, LysR family	0.99	0.997	bi (<->)	JAJHVT010000024	1123	295	fig|1580.484.peg.1123	LL936_06580		Transcriptional regulator, LysR family
AWVK01000027	596	396	fig|649758.3.peg.596	HMPREF0495_00659		PLF_1578_00010860	PGF_00838087	Uncharacterized MFS-type transporter	5918	7108	+	bi (<->)	JAGXCC010000025	1168	315	fig|1580.431.peg.1168			Uncharacterized MFS-type transporter	1	0.914	bi (<->)	JAJHVS010000025	1072	315	fig|1580.479.peg.1072			Uncharacterized MFS-type transporter	1	0.914	bi (<->)	JAGXIY010000026	1173	315	fig|1580.432.peg.1173			Uncharacterized MFS-type transporter	1	0.914	bi (<->)	JAJHVT010000024	1124	315	fig|1580.484.peg.1124			Uncharacterized MFS-type transporter
AWVK01000027	597	286	fig|649758.3.peg.597	HMPREF0495_00660		PLF_1578_00012121	PGF_10493089	Transcriptional regulator, AraC family	7562	8422	+	bi (<->)	JAGXCC010000025	1166	140	fig|1580.431.peg.1166			Transcriptional regulator, AraC family	1	0.993	bi (<->)	JAJHVS010000025	1070	140	fig|1580.479.peg.1070	LL938_06885		Transcriptional regulator, AraC family	1	0.993	bi (<->)	JAGXIY010000026	1175	140	fig|1580.432.peg.1175			Transcriptional regulator, AraC family	1	0.993	bi (<->)	JAJHVT010000024	1126	140	fig|1580.484.peg.1126	LL936_06590		Transcriptional regulator, AraC family
AWVK01000027	598	543	fig|649758.3.peg.598	HMPREF0495_00661		PLF_1578_00012564	PGF_00766022	Bis-ABC ATPase YbiT	8548	10179	+	bi (<->)	JAGXCC010000025	1164	543	fig|1580.431.peg.1164	KGN14_06815		Bis-ABC ATPase YbiT	0.998	0.998	bi (<->)	JAJHVS010000025	1068	543	fig|1580.479.peg.1068	LL938_06875		Bis-ABC ATPase YbiT	0.998	0.998	bi (<->)	JAGXIY010000026	1177	543	fig|1580.432.peg.1177	KGP41_07640		Bis-ABC ATPase YbiT	0.998	0.998	bi (<->)	JAJHVT010000024	1128	543	fig|1580.484.peg.1128	LL936_06600		Bis-ABC ATPase YbiT
AWVK01000027	599	260	fig|649758.3.peg.599	HMPREF0495_00662		PLF_1578_00158430	PGF_02020594	hypothetical protein	10303	11085	+
AWVK01000027	600	317	fig|649758.3.peg.600	HMPREF0495_00663		PLF_1578_00017008	PGF_00831838	hypothetical protein	11087	12040	-	uni (->)	JAGXCC010000008	2533	319	fig|1580.431.peg.2533	KGN14_02870		Deoxyribonucleoside regulator DeoR (transcriptional repressor)	0.228	0.931	uni (->)	JAJHVS010000002	806	319	fig|1580.479.peg.806	LL938_00835		Deoxyribonucleoside regulator DeoR (transcriptional repressor)	0.231	0.931	uni (->)	JAGXIY010000009	2611	319	fig|1580.432.peg.2611	KGP41_03705		Deoxyribonucleoside regulator DeoR (transcriptional repressor)	0.231	0.931	uni (->)	JAJHVT010000008	2523	319	fig|1580.484.peg.2523	LL936_02870		Deoxyribonucleoside regulator DeoR (transcriptional repressor)
AWVK01000027	601	380	fig|649758.3.peg.601	HMPREF0495_00664		PLF_1578_00004245	PGF_06447349	NADP-dependent malic enzyme (EC 1.1.1.40)	12301	13443	+	uni (->)	JAGXCC010000068	2303	543	fig|1580.431.peg.2303	KGN14_10885		Malolactic enzyme (EC 1.-.-.-)	0.257	0.694	uni (->)	JAJHVS010000022	938	543	fig|1580.479.peg.938	LL938_06205		Malolactic enzyme (EC 1.-.-.-)	0.257	0.694	uni (->)	JAGXIY010000023	1080	543	fig|1580.432.peg.1080	KGP41_07140		Malolactic enzyme (EC 1.-.-.-)	0.257	0.694	uni (->)	JAJHVT010000071	2386	543	fig|1580.484.peg.2386	LL936_10950		Malolactic enzyme (EC 1.-.-.-)
AWVK01000027	602	326	fig|649758.3.peg.602	HMPREF0495_00665		PLF_1578_00003206	PGF_00018962	Malate permease	13470	14450	+	uni (->)	JAGXCC010000068	2302	323	fig|1580.431.peg.2302	KGN14_10880		Malate permease	0.477	0.985	uni (->)	JAJHVS010000022	937	323	fig|1580.479.peg.937	LL938_06200		Malate permease	0.477	0.985	uni (->)	JAGXIY010000023	1081	323	fig|1580.432.peg.1081	KGP41_07145		Malate permease	0.477	0.985	uni (->)	JAJHVT010000071	2385	323	fig|1580.484.peg.2385	LL936_10945		Malate permease
AWVK01000027	603	317	fig|649758.3.peg.603	HMPREF0495_00666		PLF_1578_00002648	PGF_00067742	[Citrate [pro-3S]-lyase] ligase (EC 6.2.1.22)	14587	15540	+
AWVK01000027	604	97	fig|649758.3.peg.604	HMPREF0495_00667		PLF_1578_00000734	PGF_00418101	Citrate lyase gamma chain, acyl carrier protein	15530	15823	+
AWVK01000027	605	304	fig|649758.3.peg.605	HMPREF0495_00668		PLF_1578_00003498	PGF_01442763	Citrate lyase beta chain (EC 4.1.3.6)	15823	16737	+
AWVK01000027	606	512	fig|649758.3.peg.606	HMPREF0495_00669		PLF_1578_00000586	PGF_00418097	Citrate lyase alpha chain (EC 4.1.3.6)	16727	18265	+
AWVK01000027	607	181	fig|649758.3.peg.607	HMPREF0495_00670		PLF_1578_00003257	PGF_07518589	Citrate lyase holo-[acyl-carrier-protein] synthase (EC 2.7.7.61)	18377	18922	+
AWVK01000027	608	286	fig|649758.3.peg.608	HMPREF0495_00671		PLF_1578_00110944	PGF_01189572	Triphosphoribosyl-dephospho-CoA synthase (EC 2.4.2.52)	18937	19797	+
AWVK01000027	609	309	fig|649758.3.peg.609	HMPREF0495_00672		PLF_1578_00010022	PGF_10377946	Integral membrane protein	19842	20771	-	bi (<->)	JAGXCC010000025	1163	309	fig|1580.431.peg.1163	KGN14_06810		Integral membrane protein	0.987	0.997	bi (<->)	JAJHVS010000025	1067	309	fig|1580.479.peg.1067	LL938_06870		Integral membrane protein	0.987	0.997	bi (<->)	JAGXIY010000026	1178	309	fig|1580.432.peg.1178	KGP41_07645		Integral membrane protein	0.987	0.997	bi (<->)	JAJHVT010000024	1129	309	fig|1580.484.peg.1129	LL936_06605		Integral membrane protein
AWVK01000027	610	313	fig|649758.3.peg.610	HMPREF0495_00673		PLF_1578_00033806	PGF_07076100	Inosine-uridine preferring nucleoside hydrolase (EC 3.2.2.1)	20841	21782	-	bi (<->)	JAGXCC010000025	1162	313	fig|1580.431.peg.1162	KGN14_06805		Inosine-uridine preferring nucleoside hydrolase (EC 3.2.2.1)	0.99	0.997	bi (<->)	JAJHVS010000025	1066	313	fig|1580.479.peg.1066	LL938_06865		Inosine-uridine preferring nucleoside hydrolase (EC 3.2.2.1)	0.99	0.997	bi (<->)	JAGXIY010000026	1179	313	fig|1580.432.peg.1179	KGP41_07650		Inosine-uridine preferring nucleoside hydrolase (EC 3.2.2.1)	0.99	0.997	bi (<->)	JAJHVT010000024	1130	313	fig|1580.484.peg.1130	LL936_06610		Inosine-uridine preferring nucleoside hydrolase (EC 3.2.2.1)
AWVK01000027	611	71	fig|649758.3.peg.611	HMPREF0495_00674		PLF_1578_00014494	PGF_02008901	hypothetical protein	21966	22181	+	bi (<->)	JAGXCC010000025	1161	71	fig|1580.431.peg.1161	KGN14_06800		hypothetical protein	1	0.986	bi (<->)	JAJHVS010000025	1065	71	fig|1580.479.peg.1065	LL938_06860		hypothetical protein	1	0.986	bi (<->)	JAGXIY010000026	1180	71	fig|1580.432.peg.1180	KGP41_07655		hypothetical protein	1	0.986	bi (<->)	JAJHVT010000024	1131	71	fig|1580.484.peg.1131	LL936_06615		hypothetical protein
AWVK01000027	612	573	fig|649758.3.peg.612	HMPREF0495_00675		PLF_1578_00013691	PGF_00913786	Arylsulfate sulfotransferase (EC 2.8.2.22)	22260	23981	-	bi (<->)	JAGXCC010000025	1160	573	fig|1580.431.peg.1160	KGN14_06795		Arylsulfate sulfotransferase (EC 2.8.2.22)	0.99	0.998	bi (<->)	JAJHVS010000025	1064	573	fig|1580.479.peg.1064	LL938_06855		Arylsulfate sulfotransferase (EC 2.8.2.22)	0.988	0.998	bi (<->)	JAGXIY010000026	1181	573	fig|1580.432.peg.1181	KGP41_07660		Arylsulfate sulfotransferase (EC 2.8.2.22)	0.986	0.998	bi (<->)	JAJHVT010000024	1132	573	fig|1580.484.peg.1132	LL936_06620		Arylsulfate sulfotransferase (EC 2.8.2.22)
AWVK01000027	613	237	fig|649758.3.peg.613	HMPREF0495_00676		PLF_1578_00014184	PGF_00053515	Solo B3/4 domain (OB-fold DNA/RNA-binding) of Phe-aaRS-beta	24163	24876	+	bi (<->)	JAGXCC010000025	1159	237	fig|1580.431.peg.1159	KGN14_06790		Solo B3/4 domain (OB-fold DNA/RNA-binding) of Phe-aaRS-beta	0.979	0.996	bi (<->)	JAJHVS010000025	1063	237	fig|1580.479.peg.1063	LL938_06850		Solo B3/4 domain (OB-fold DNA/RNA-binding) of Phe-aaRS-beta	0.979	0.996	bi (<->)	JAGXIY010000026	1182	237	fig|1580.432.peg.1182	KGP41_07665		Solo B3/4 domain (OB-fold DNA/RNA-binding) of Phe-aaRS-beta	0.979	0.996	bi (<->)	JAJHVT010000024	1133	237	fig|1580.484.peg.1133	LL936_06625		Solo B3/4 domain (OB-fold DNA/RNA-binding) of Phe-aaRS-beta
AWVK01000027	614	239	fig|649758.3.peg.614	HMPREF0495_00677		PLF_1578_00166524	PGF_00599208	Integral membrane protein	24901	25620	+	bi (<->)	JAGXCC010000025	1158	239	fig|1580.431.peg.1158	KGN14_06785		Integral membrane protein	0.971	0.996	bi (<->)	JAJHVS010000025	1062	239	fig|1580.479.peg.1062	LL938_06845		Integral membrane protein	0.971	0.996	bi (<->)	JAGXIY010000026	1183	239	fig|1580.432.peg.1183	KGP41_07670		Integral membrane protein	0.971	0.996	bi (<->)	JAJHVT010000024	1134	239	fig|1580.484.peg.1134	LL936_06630		Integral membrane protein
AWVK01000027	615	124	fig|649758.3.peg.615	HMPREF0495_00678		PLF_1578_00074669	PGF_06916656	Transcriptional regulator, GntR family	25773	26147	+	bi (<->)	JAGXCC010000025	1157	124	fig|1580.431.peg.1157	KGN14_06780		Transcriptional regulator, GntR family	0.992	0.992	bi (<->)	JAJHVS010000025	1061	124	fig|1580.479.peg.1061	LL938_06840		Transcriptional regulator, GntR family	0.992	0.992	bi (<->)	JAGXIY010000026	1184	124	fig|1580.432.peg.1184	KGP41_07675		Transcriptional regulator, GntR family	0.992	0.992	bi (<->)	JAJHVT010000024	1135	124	fig|1580.484.peg.1135	LL936_06635		Transcriptional regulator, GntR family
AWVK01000027	616	297	fig|649758.3.peg.616	HMPREF0495_00679		PLF_1578_00009859	PGF_00805474	Efflux ABC transporter, ATP-binding protein	26144	27037	+	bi (<->)	JAGXCC010000025	1156	297	fig|1580.431.peg.1156	KGN14_06775		Efflux ABC transporter, ATP-binding protein	0.997	0.997	bi (<->)	JAJHVS010000025	1060	297	fig|1580.479.peg.1060	LL938_06835		Efflux ABC transporter, ATP-binding protein	0.997	0.997	bi (<->)	JAGXIY010000026	1185	297	fig|1580.432.peg.1185	KGP41_07680		Efflux ABC transporter, ATP-binding protein	0.997	0.997	bi (<->)	JAJHVT010000024	1136	297	fig|1580.484.peg.1136	LL936_06640		Efflux ABC transporter, ATP-binding protein
AWVK01000027	617	312	fig|649758.3.peg.617	HMPREF0495_00680		PLF_1578_00041953	PGF_02025295	hypothetical protein	27050	27988	+	bi (<->)	JAGXCC010000025	1155	312	fig|1580.431.peg.1155	KGN14_06770		hypothetical protein	0.987	0.997	bi (<->)	JAJHVS010000025	1059	312	fig|1580.479.peg.1059	LL938_06830		hypothetical protein	0.987	0.997	bi (<->)	JAGXIY010000026	1186	312	fig|1580.432.peg.1186	KGP41_07685		hypothetical protein	0.987	0.997	bi (<->)	JAJHVT010000024	1137	312	fig|1580.484.peg.1137	LL936_06645		hypothetical protein
AWVK01000027	618	346	fig|649758.3.peg.618	HMPREF0495_00681		PLF_1578_00012100	PGF_07225933	Sugar diacid utilization regulator SdaR	28114	29154	-	bi (<->)	JAGXCC010000025	1154	346	fig|1580.431.peg.1154	KGN14_06765		Sugar diacid utilization regulator SdaR	0.986	0.997	bi (<->)	JAJHVS010000025	1058	346	fig|1580.479.peg.1058	LL938_06825		Sugar diacid utilization regulator SdaR	0.986	0.997	bi (<->)	JAGXIY010000026	1187	346	fig|1580.432.peg.1187	KGP41_07690		Sugar diacid utilization regulator SdaR	0.986	0.997	bi (<->)	JAJHVT010000024	1138	346	fig|1580.484.peg.1138	LL936_06650		Sugar diacid utilization regulator SdaR
AWVK01000027	619	434	fig|649758.3.peg.619	HMPREF0495_00683		PLF_1578_00168782	PGF_00420963	D-glycerate transporter (predicted)	29449	30753	+	bi (<->)	JAGXCC010000025	1153	434	fig|1580.431.peg.1153	KGN14_06760		D-glycerate transporter (predicted)	0.991	0.998	bi (<->)	JAJHVS010000025	1057	434	fig|1580.479.peg.1057	LL938_06820		D-glycerate transporter (predicted)	0.991	0.998	bi (<->)	JAGXIY010000026	1188	434	fig|1580.432.peg.1188	KGP41_07695		D-glycerate transporter (predicted)	0.988	0.998	bi (<->)	JAJHVT010000024	1139	434	fig|1580.484.peg.1139	LL936_06655		D-glycerate transporter (predicted)
AWVK01000027	620	379	fig|649758.3.peg.620	HMPREF0495_00684		PLF_1578_00075634	PGF_06728837	Glycerate kinase (EC 2.7.1.31)	30766	31905	+	bi (<->)	JAGXCC010000025	1152	379	fig|1580.431.peg.1152	KGN14_06755		Glycerate kinase (EC 2.7.1.31)	0.997	0.997	bi (<->)	JAJHVS010000025	1056	379	fig|1580.479.peg.1056	LL938_06815		Glycerate kinase (EC 2.7.1.31)	0.997	0.997	bi (<->)	JAGXIY010000026	1189	379	fig|1580.432.peg.1189	KGP41_07700		Glycerate kinase (EC 2.7.1.31)	0.997	0.997	bi (<->)	JAJHVT010000024	1140	379	fig|1580.484.peg.1140	LL936_06660		Glycerate kinase (EC 2.7.1.31)
AWVK01000027	621	535	fig|649758.3.peg.621	HMPREF0495_00685		PLF_1578_00004395	PGF_00025207	Na(+)/H(+) antiporter	32115	33722	+	bi (<->)	JAGXCC010000025	1151	535	fig|1580.431.peg.1151	KGN14_06750		Na(+)/H(+) antiporter	0.996	0.998	bi (<->)	JAJHVS010000025	1055	535	fig|1580.479.peg.1055	LL938_06810		Na(+)/H(+) antiporter	0.996	0.998	bi (<->)	JAGXIY010000026	1190	535	fig|1580.432.peg.1190	KGP41_07705		Na(+)/H(+) antiporter	0.996	0.998	bi (<->)	JAJHVT010000024	1141	535	fig|1580.484.peg.1141	LL936_06665		Na(+)/H(+) antiporter
AWVK01000027	622	486	fig|649758.3.peg.622	HMPREF0495_00686		PLF_1578_00011529	PGF_07779447	transmembrane protein, distant homology with ydbT	33854	35314	-	bi (<->)	JAGXCC010000025	1150	486	fig|1580.431.peg.1150	KGN14_06745		transmembrane protein, distant homology with ydbT	0.981	0.998	bi (<->)	JAJHVS010000025	1054	486	fig|1580.479.peg.1054	LL938_06805		transmembrane protein, distant homology with ydbT	0.979	0.998	bi (<->)	JAGXIY010000026	1191	486	fig|1580.432.peg.1191	KGP41_07710		transmembrane protein, distant homology with ydbT	0.981	0.998	bi (<->)	JAJHVT010000024	1142	486	fig|1580.484.peg.1142	LL936_06670		transmembrane protein, distant homology with ydbT
AWVK01000027	623	159	fig|649758.3.peg.623	HMPREF0495_00687		PLF_1578_00012353	PGF_00776071	transmembrane protein, distant homology with ydbS	35301	35780	-	bi (<->)	JAGXCC010000025	1149	159	fig|1580.431.peg.1149	KGN14_06740		transmembrane protein, distant homology with ydbS	0.994	0.994	bi (<->)	JAJHVS010000025	1053	159	fig|1580.479.peg.1053	LL938_06800		transmembrane protein, distant homology with ydbS	0.994	0.994	bi (<->)	JAGXIY010000026	1192	159	fig|1580.432.peg.1192	KGP41_07715		transmembrane protein, distant homology with ydbS	0.994	0.994	bi (<->)	JAJHVT010000024	1143	159	fig|1580.484.peg.1143	LL936_06675		transmembrane protein, distant homology with ydbS
AWVK01000027	624	146	fig|649758.3.peg.624	HMPREF0495_00688		PLF_1578_00004778	PGF_00026392	Nucleoside deoxyribosyltransferase (EC 2.4.2.6)	36129	36569	+	bi (<->)	JAGXCC010000025	1148	146	fig|1580.431.peg.1148	KGN14_06735		Nucleoside deoxyribosyltransferase (EC 2.4.2.6)	0.986	0.993	bi (<->)	JAJHVS010000025	1052	146	fig|1580.479.peg.1052	LL938_06795		Nucleoside deoxyribosyltransferase (EC 2.4.2.6)	0.986	0.993	bi (<->)	JAGXIY010000026	1193	146	fig|1580.432.peg.1193	KGP41_07720		Nucleoside deoxyribosyltransferase (EC 2.4.2.6)	0.986	0.993	bi (<->)	JAJHVT010000024	1144	146	fig|1580.484.peg.1144	LL936_06680		Nucleoside deoxyribosyltransferase (EC 2.4.2.6)
AWVK01000027	625	467	fig|649758.3.peg.625	HMPREF0495_00689		PLF_1578_00033430	PGF_00420705	Cytosine/purine/uracil/thiamine/allantoin permease family protein	36606	38009	+	bi (<->)	JAGXCC010000025	1147	243	fig|1580.431.peg.1147			Cytosine/purine/uracil/thiamine/allantoin permease family protein	0.988	0.996	bi (<->)	JAJHVS010000025	1051	243	fig|1580.479.peg.1051			Cytosine/purine/uracil/thiamine/allantoin permease family protein	0.988	0.996	bi (<->)	JAGXIY010000026	1194	244	fig|1580.432.peg.1194	KGP41_07725		Cytosine/purine/uracil/thiamine/allantoin permease family protein	0.988	0.996	bi (<->)	JAJHVT010000024	1145	243	fig|1580.484.peg.1145			Cytosine/purine/uracil/thiamine/allantoin permease family protein
AWVK01000027	626	80	fig|649758.3.peg.626	HMPREF0495_00690		PLF_1578_00167546	PGF_02008416	hypothetical protein	38165	38407	+	bi (<->)	JAGXCC010000082	2588	80	fig|1580.431.peg.2588	KGN14_11620		hypothetical protein	0.988	0.988	bi (<->)	JAJHVS010000072	2293	80	fig|1580.479.peg.2293	LL938_11020		hypothetical protein	0.988	0.988	bi (<->)	JAGXIY010000065	2302	80	fig|1580.432.peg.2302	KGP41_11300		hypothetical protein	0.988	0.988	bi (<->)	JAJHVT010000083	2592	80	fig|1580.484.peg.2592	LL936_11630		hypothetical protein
AWVK01000027	627	494	fig|649758.3.peg.627	HMPREF0495_00691		PLF_1578_00012231	PGF_02008065	hypothetical protein	38483	39967	+	bi (<->)	JAGXCC010000082	2589	513	fig|1580.431.peg.2589	KGN14_11625		hypothetical protein	0.982	0.961	bi (<->)	JAJHVS010000072	2294	494	fig|1580.479.peg.2294	LL938_11025		hypothetical protein	0.982	0.998	bi (<->)	JAGXIY010000065	2303	513	fig|1580.432.peg.2303	KGP41_11305		hypothetical protein	0.98	0.961	bi (<->)	JAJHVT010000083	2591	494	fig|1580.484.peg.2591	LL936_11625		hypothetical protein
AWVK01000027	628	457	fig|649758.3.peg.628	HMPREF0495_00692		PLF_1578_00003741	PGF_08225224	hypothetical protein	40105	41478	+	bi (<->)	JAGXCC010000082	2590	457	fig|1580.431.peg.2590	KGN14_11630		hypothetical protein	0.998	0.998	bi (<->)	JAJHVS010000072	2295	457	fig|1580.479.peg.2295	LL938_11030		hypothetical protein	0.998	0.998	bi (<->)	JAGXIY010000065	2304	457	fig|1580.432.peg.2304	KGP41_11310		hypothetical protein	0.998	0.998	bi (<->)	JAJHVT010000083	2590	457	fig|1580.484.peg.2590	LL936_11620		hypothetical protein
AWVK01000027	629	122	fig|649758.3.peg.629	HMPREF0495_00693		PLF_1578_00012968	PGF_12796427	Transcriptional regulator	41539	41907	+	bi (<->)	JAGXCC010000082	2591	122	fig|1580.431.peg.2591	KGN14_11635		Transcriptional regulator	0.975	0.992	bi (<->)	JAJHVS010000072	2296	122	fig|1580.479.peg.2296	LL938_11035		Transcriptional regulator	0.975	0.992	bi (<->)	JAGXIY010000065	2305	122	fig|1580.432.peg.2305	KGP41_11315		Transcriptional regulator	0.975	0.992	bi (<->)	JAJHVT010000083	2589	122	fig|1580.484.peg.2589	LL936_11615		Transcriptional regulator
AWVK01000027	630	63	fig|649758.3.peg.630	HMPREF0495_00694		PLF_1578_00011730	PGF_00738398	hypothetical protein	41964	42155	-	bi (<->)	JAGXCC010000082	2592	76	fig|1580.431.peg.2592	KGN14_11640		hypothetical protein	0.937	0.816	bi (<->)	JAJHVS010000072	2297	76	fig|1580.479.peg.2297	LL938_11040		hypothetical protein	0.937	0.816	bi (<->)	JAGXIY010000065	2306	76	fig|1580.432.peg.2306	KGP41_11320		hypothetical protein	0.937	0.816	bi (<->)	JAJHVT010000083	2588	76	fig|1580.484.peg.2588	LL936_11610		hypothetical protein
AWVK01000027	631	455	fig|649758.3.peg.631	HMPREF0495_00695		PLF_1578_00000083	PGF_00905234	Manganese transport protein MntH	42396	43763	+	bi (<->)	JAGXCC010000082	2593	455	fig|1580.431.peg.2593	KGN14_11645		Manganese transport protein MntH	0.991	0.998	bi (<->)	JAJHVS010000072	2298	455	fig|1580.479.peg.2298	LL938_11045		Manganese transport protein MntH	0.991	0.998	bi (<->)	JAGXIY010000065	2307	455	fig|1580.432.peg.2307	KGP41_11325		Manganese transport protein MntH	0.991	0.998	bi (<->)	JAJHVT010000083	2587	455	fig|1580.484.peg.2587	LL936_11605		Manganese transport protein MntH
AWVK01000027	632	419	fig|649758.3.peg.632	HMPREF0495_00697		PLF_1578_00183262	PGF_00063916	Tyrosyl-tRNA synthetase (EC 6.1.1.1)	44060	45319	+	bi (<->)	JAGXCC010000082	2595	419	fig|1580.431.peg.2595	KGN14_11650		Tyrosyl-tRNA synthetase (EC 6.1.1.1)	1	0.998	bi (<->)	JAJHVS010000072	2300	419	fig|1580.479.peg.2300	LL938_11050	tyrS	Tyrosyl-tRNA synthetase (EC 6.1.1.1)	1	0.998	bi (<->)	JAGXIY010000065	2309	419	fig|1580.432.peg.2309	KGP41_11330		Tyrosyl-tRNA synthetase (EC 6.1.1.1)	1	0.998	bi (<->)	JAJHVT010000083	2585	419	fig|1580.484.peg.2585	LL936_11600	tyrS	Tyrosyl-tRNA synthetase (EC 6.1.1.1)
AWVK01000028	633	114	fig|649758.3.peg.633	HMPREF0495_00699		PLF_1578_00012767	PGF_03063909	Hypothetical protein SAV1845	865	1209	-	bi (<->)	JAGXCC010000042	1753	114	fig|1580.431.peg.1753	KGN14_08980		Hypothetical protein SAV1845	0.974	0.991	bi (<->)	JAJHVS010000017	643	114	fig|1580.479.peg.643	LL938_05210		Hypothetical protein SAV1845	0.974	0.991	bi (<->)	JAGXIY010000018	721	114	fig|1580.432.peg.721	KGP41_06070		Hypothetical protein SAV1845	0.974	0.991	bi (<->)	JAJHVT010000041	1714	114	fig|1580.484.peg.1714	LL936_08755		Hypothetical protein SAV1845
AWVK01000028	634	698	fig|649758.3.peg.634	HMPREF0495_00700		PLF_1578_00196769	PGF_05982667	Multimodular transpeptidase-transglycosylase (EC 2.4.1.129) (EC 3.4.-.-)	1301	3397	-	bi (<->)	JAGXCC010000042	1754	698	fig|1580.431.peg.1754	KGN14_08985		Multimodular transpeptidase-transglycosylase (EC 2.4.1.129) (EC 3.4.-.-)	0.993	0.999	bi (<->)	JAJHVS010000017	644	698	fig|1580.479.peg.644	LL938_05215		Multimodular transpeptidase-transglycosylase (EC 2.4.1.129) (EC 3.4.-.-)	0.993	0.999	bi (<->)	JAGXIY010000018	720	698	fig|1580.432.peg.720	KGP41_06065		Multimodular transpeptidase-transglycosylase (EC 2.4.1.129) (EC 3.4.-.-)	0.993	0.999	bi (<->)	JAJHVT010000041	1715	698	fig|1580.484.peg.1715	LL936_08760		Multimodular transpeptidase-transglycosylase (EC 2.4.1.129) (EC 3.4.-.-)
AWVK01000028	635	155	fig|649758.3.peg.635	HMPREF0495_00701		PLF_1578_00016753	PGF_02156631	Arginine pathway regulatory protein ArgR, repressor of arg regulon	3563	4030	-	bi (<->)	JAGXCC010000042	1755	155	fig|1580.431.peg.1755	KGN14_08990	argR	Arginine pathway regulatory protein ArgR, repressor of arg regulon	1	0.994	bi (<->)	JAJHVS010000017	645	155	fig|1580.479.peg.645	LL938_05220	argR	Arginine pathway regulatory protein ArgR, repressor of arg regulon	1	0.994	bi (<->)	JAGXIY010000018	719	155	fig|1580.432.peg.719	KGP41_06060	argR	Arginine pathway regulatory protein ArgR, repressor of arg regulon	1	0.994	bi (<->)	JAJHVT010000041	1716	155	fig|1580.484.peg.1716	LL936_08765	argR	Arginine pathway regulatory protein ArgR, repressor of arg regulon
AWVK01000028	636	563	fig|649758.3.peg.636	HMPREF0495_00702		PLF_1578_00000261	PGF_00926109	Arginyl-tRNA synthetase (EC 6.1.1.19)	4265	5956	-	bi (<->)	JAGXCC010000042	1756	563	fig|1580.431.peg.1756	KGN14_08995		Arginyl-tRNA synthetase (EC 6.1.1.19)	0.998	0.998	bi (<->)	JAJHVS010000017	646	563	fig|1580.479.peg.646	LL938_05225	argS	Arginyl-tRNA synthetase (EC 6.1.1.19)	0.998	0.998	bi (<->)	JAGXIY010000018	718	563	fig|1580.432.peg.718	KGP41_06055		Arginyl-tRNA synthetase (EC 6.1.1.19)	0.998	0.998	bi (<->)	JAJHVT010000041	1717	563	fig|1580.484.peg.1717	LL936_08770	argS	Arginyl-tRNA synthetase (EC 6.1.1.19)
AWVK01000028	637	73	fig|649758.3.peg.637	HMPREF0495_00704		PLF_1578_00011495	PGF_08225224	hypothetical protein	6428	6649	-	bi (<->)	JAGXCC010000042	1757	73	fig|1580.431.peg.1757	KGN14_09005		hypothetical protein	1	0.986	bi (<->)	JAJHVS010000017	647	73	fig|1580.479.peg.647	LL938_05235		hypothetical protein	1	0.986	bi (<->)	JAGXIY010000018	717	73	fig|1580.432.peg.717	KGP41_06045		hypothetical protein	1	0.986	bi (<->)	JAJHVT010000041	1718	73	fig|1580.484.peg.1718	LL936_08780		hypothetical protein
AWVK01000028	638	419	fig|649758.3.peg.638	HMPREF0495_00705		PLF_1578_00165899	PGF_00403152	Bifunctional autolysin Atl / N-acetylmuramoyl-L-alanine amidase (EC 3.5.1.28)/ endo-beta-N-acetylglucosaminidase (EC 3.2.1.96)	6983	8242	+	bi (<->)	JAGXCC010000042	1758	419	fig|1580.431.peg.1758	KGN14_09010		Bifunctional autolysin Atl / N-acetylmuramoyl-L-alanine amidase (EC 3.5.1.28)/ endo-beta-N-acetylglucosaminidase (EC 3.2.1.96)	0.998	0.998	bi (<->)	JAJHVS010000017	648	419	fig|1580.479.peg.648	LL938_05240		Bifunctional autolysin Atl / N-acetylmuramoyl-L-alanine amidase (EC 3.5.1.28)/ endo-beta-N-acetylglucosaminidase (EC 3.2.1.96)	0.998	0.998	bi (<->)	JAGXIY010000018	716	419	fig|1580.432.peg.716	KGP41_06040		Bifunctional autolysin Atl / N-acetylmuramoyl-L-alanine amidase (EC 3.5.1.28)/ endo-beta-N-acetylglucosaminidase (EC 3.2.1.96)	0.998	0.998	bi (<->)	JAJHVT010000041	1719	419	fig|1580.484.peg.1719	LL936_08785		Bifunctional autolysin Atl / N-acetylmuramoyl-L-alanine amidase (EC 3.5.1.28)/ endo-beta-N-acetylglucosaminidase (EC 3.2.1.96)
AWVK01000028	639	177	fig|649758.3.peg.639	HMPREF0495_00706		PLF_1578_00012614	PGF_01187736	Dihydrofolate reductase homolog	8303	8836	+	bi (<->)	JAGXCC010000042	1759	177	fig|1580.431.peg.1759	KGN14_09015		Dihydrofolate reductase homolog	0.994	0.994	bi (<->)	JAJHVS010000017	649	177	fig|1580.479.peg.649	LL938_05245		Dihydrofolate reductase homolog	0.994	0.994	bi (<->)	JAGXIY010000018	715	177	fig|1580.432.peg.715	KGP41_06035		Dihydrofolate reductase homolog	0.994	0.994	bi (<->)	JAJHVT010000041	1720	177	fig|1580.484.peg.1720	LL936_08790		Dihydrofolate reductase homolog
AWVK01000028	640	113	fig|649758.3.peg.640	HMPREF0495_00707		PLF_1578_00013019	PGF_02008333	Uncharacterized protein UPF0344	8903	9244	+	bi (<->)	JAGXCC010000042	1760	113	fig|1580.431.peg.1760	KGN14_09020		Uncharacterized protein UPF0344	1	0.991	bi (<->)	JAJHVS010000017	650	113	fig|1580.479.peg.650	LL938_05250		Uncharacterized protein UPF0344	1	0.991	bi (<->)	JAGXIY010000018	714	113	fig|1580.432.peg.714	KGP41_06030		Uncharacterized protein UPF0344	1	0.991	bi (<->)	JAJHVT010000041	1721	113	fig|1580.484.peg.1721	LL936_08795		Uncharacterized protein UPF0344
AWVK01000028	641	683	fig|649758.3.peg.641	HMPREF0495_00708		PLF_1578_00019091	PGF_10388605	hypothetical protein	9308	11359	-	bi (<->)	JAGXCC010000045	1793	626	fig|1580.431.peg.1793	KGN14_09180		hypothetical protein	0.984	0.982	bi (<->)	JAJHVS010000017	651	626	fig|1580.479.peg.651	LL938_05255		hypothetical protein	0.985	0.982	bi (<->)	JAGXIY010000018	713	626	fig|1580.432.peg.713	KGP41_06025		hypothetical protein	0.985	0.982	bi (<->)	JAJHVT010000044	1753	626	fig|1580.484.peg.1753	LL936_08955		hypothetical protein
AWVK01000028	642	574	fig|649758.3.peg.642	HMPREF0495_00709		PLF_1578_00000242	PGF_00033423	Phosphoenolpyruvate-protein phosphotransferase of PTS system (EC 2.7.3.9)	11511	13235	-	bi (<->)	JAGXCC010000045	1794	574	fig|1580.431.peg.1794	KGN14_09185	ptsP	Phosphoenolpyruvate-protein phosphotransferase of PTS system (EC 2.7.3.9)	0.986	0.998	bi (<->)	JAJHVS010000017	652	574	fig|1580.479.peg.652	LL938_05260	ptsP	Phosphoenolpyruvate-protein phosphotransferase of PTS system (EC 2.7.3.9)	0.986	0.998	bi (<->)	JAGXIY010000018	712	574	fig|1580.432.peg.712	KGP41_06020	ptsP	Phosphoenolpyruvate-protein phosphotransferase of PTS system (EC 2.7.3.9)	0.986	0.998	bi (<->)	JAJHVT010000044	1754	574	fig|1580.484.peg.1754	LL936_08960	ptsP	Phosphoenolpyruvate-protein phosphotransferase of PTS system (EC 2.7.3.9)
AWVK01000028	643	674	fig|649758.3.peg.643	HMPREF0495_00710		PLF_1578_00006117	PGF_01136362	Transketolase (EC 2.2.1.1)	13258	15282	-	bi (<->)	JAGXCC010000045	1795	674	fig|1580.431.peg.1795	KGN14_09190	tkt	Transketolase (EC 2.2.1.1)	0.988	0.999	bi (<->)	JAJHVS010000017	653	674	fig|1580.479.peg.653	LL938_05265	tkt	Transketolase (EC 2.2.1.1)	0.988	0.999	bi (<->)	JAGXIY010000018	711	674	fig|1580.432.peg.711	KGP41_06015	tkt	Transketolase (EC 2.2.1.1)	0.988	0.999	bi (<->)	JAJHVT010000044	1755	674	fig|1580.484.peg.1755	LL936_08965	tkt	Transketolase (EC 2.2.1.1)
AWVK01000028	644	455	fig|649758.3.peg.644	HMPREF0495_00711		PLF_1578_00141110	PGF_05423656	PTS system, IIC component, UlaA-type	15324	16691	-	bi (<->)	JAGXCC010000045	1796	455	fig|1580.431.peg.1796	KGN14_09195		PTS system, IIC component, UlaA-type	1	0.996	bi (<->)	JAJHVS010000017	654	455	fig|1580.479.peg.654	LL938_05270		PTS system, IIC component, UlaA-type	1	0.996	bi (<->)	JAGXIY010000018	710	455	fig|1580.432.peg.710	KGP41_06010		PTS system, IIC component, UlaA-type	0.998	0.996	bi (<->)	JAJHVT010000044	1756	455	fig|1580.484.peg.1756	LL936_08970		PTS system, IIC component, UlaA-type
AWVK01000028	645	99	fig|649758.3.peg.645	HMPREF0495_00712		PLF_1578_00011273	PGF_08734867	PTS system, IIB component	16724	17023	-	bi (<->)	JAGXCC010000045	1797	99	fig|1580.431.peg.1797	KGN14_09200		PTS system, IIB component	0.99	0.99	bi (<->)	JAJHVS010000017	655	99	fig|1580.479.peg.655	LL938_05275		PTS system, IIB component	0.99	0.99	bi (<->)	JAGXIY010000018	709	99	fig|1580.432.peg.709	KGP41_06005		PTS system, IIB component	0.99	0.99	bi (<->)	JAJHVT010000044	1757	99	fig|1580.484.peg.1757	LL936_08975		PTS system, IIB component
AWVK01000028	646	149	fig|649758.3.peg.646	HMPREF0495_00713		PLF_1578_00019517	PGF_00735315	hypothetical protein	17023	17472	-	bi (<->)	JAGXCC010000045	1798	149	fig|1580.431.peg.1798	KGN14_09205		hypothetical protein	0.987	0.993	bi (<->)	JAJHVS010000017	656	149	fig|1580.479.peg.656	LL938_05280		hypothetical protein	0.987	0.993	bi (<->)	JAGXIY010000018	708	149	fig|1580.432.peg.708	KGP41_06000		hypothetical protein	0.987	0.993	bi (<->)	JAJHVT010000044	1758	149	fig|1580.484.peg.1758	LL936_08980		hypothetical protein
AWVK01000028	647	237	fig|649758.3.peg.647	HMPREF0495_00714		PLF_1578_00005428	PGF_00067091	Aspartate racemase (EC 5.1.1.13)	17652	18365	-	bi (<->)	JAGXCC010000045	1799	237	fig|1580.431.peg.1799	KGN14_09210		Aspartate racemase (EC 5.1.1.13)	0.996	0.996	bi (<->)	JAJHVS010000017	657	237	fig|1580.479.peg.657	LL938_05285		Aspartate racemase (EC 5.1.1.13)	0.996	0.996	bi (<->)	JAGXIY010000018	707	237	fig|1580.432.peg.707	KGP41_05995		Aspartate racemase (EC 5.1.1.13)	0.996	0.996	bi (<->)	JAJHVT010000044	1759	237	fig|1580.484.peg.1759	LL936_08985		Aspartate racemase (EC 5.1.1.13)
AWVK01000028	648	418	fig|649758.3.peg.648	HMPREF0495_00715		PLF_1578_00010338	PGF_00404704	probably carbamoylphosphate synthase large subunit, evidenced by COGnitor	18372	19628	-	bi (<->)	JAGXCC010000045	1800	418	fig|1580.431.peg.1800	KGN14_09215		probably carbamoylphosphate synthase large subunit, evidenced by COGnitor	0.993	0.998	bi (<->)	JAJHVS010000017	658	418	fig|1580.479.peg.658	LL938_05290		probably carbamoylphosphate synthase large subunit, evidenced by COGnitor	0.99	0.998	bi (<->)	JAGXIY010000018	706	418	fig|1580.432.peg.706	KGP41_05990		probably carbamoylphosphate synthase large subunit, evidenced by COGnitor	0.993	0.998	bi (<->)	JAJHVT010000044	1760	418	fig|1580.484.peg.1760	LL936_08990		probably carbamoylphosphate synthase large subunit, evidenced by COGnitor
AWVK01000028	649	627	fig|649758.3.peg.649	HMPREF0495_00716		PLF_1578_00005427	PGF_05423582	Asparagine synthetase [glutamine-hydrolyzing] (EC 6.3.5.4)	19763	21646	-	bi (<->)	JAGXCC010000045	1801	627	fig|1580.431.peg.1801	KGN14_09220	asnB	Asparagine synthetase [glutamine-hydrolyzing] (EC 6.3.5.4)	0.997	0.998	bi (<->)	JAJHVS010000017	659	627	fig|1580.479.peg.659	LL938_05295	asnB	Asparagine synthetase [glutamine-hydrolyzing] (EC 6.3.5.4)	0.997	0.998	bi (<->)	JAGXIY010000018	705	627	fig|1580.432.peg.705	KGP41_05985	asnB	Asparagine synthetase [glutamine-hydrolyzing] (EC 6.3.5.4)	0.997	0.998	bi (<->)	JAJHVT010000044	1761	627	fig|1580.484.peg.1761	LL936_08995	asnB	Asparagine synthetase [glutamine-hydrolyzing] (EC 6.3.5.4)
AWVK01000028	650	232	fig|649758.3.peg.650	HMPREF0495_00717		PLF_1578_00012980	PGF_02008327	Transcriptional regulator, Crp/Fnr family	21790	22488	-	bi (<->)	JAGXCC010000045	1802	242	fig|1580.431.peg.1802	KGN14_09225		Transcriptional regulator, Crp/Fnr family	1	0.955	bi (<->)	JAJHVS010000017	660	232	fig|1580.479.peg.660	LL938_05300		Transcriptional regulator, Crp/Fnr family	0.996	0.996	bi (<->)	JAGXIY010000018	704	242	fig|1580.432.peg.704	KGP41_05980		Transcriptional regulator, Crp/Fnr family	0.996	0.955	bi (<->)	JAJHVT010000044	1762	232	fig|1580.484.peg.1762	LL936_09000		Transcriptional regulator, Crp/Fnr family
AWVK01000028	651	453	fig|649758.3.peg.651	HMPREF0495_00718		PLF_1578_00011141	PGF_00423498	Dipeptidase	22675	24036	+	bi (<->)	JAGXCC010000045	1803	469	fig|1580.431.peg.1803	KGN14_09230		Dipeptidase	0.989	0.964	bi (<->)	JAJHVS010000017	661	469	fig|1580.479.peg.661	LL938_05305		Dipeptidase	0.989	0.964	bi (<->)	JAGXIY010000018	703	469	fig|1580.432.peg.703	KGP41_05975		Dipeptidase	0.989	0.964	bi (<->)	JAJHVT010000044	1763	469	fig|1580.484.peg.1763	LL936_09005		Dipeptidase
AWVK01000028	652	78	fig|649758.3.peg.652	HMPREF0495_00719		PLF_1578_00008398	PGF_00110970	hypothetical protein	24106	24342	+	bi (<->)	JAGXCC010000045	1804	78	fig|1580.431.peg.1804	KGN14_09235		hypothetical protein	1	0.987	bi (<->)	JAJHVS010000017	662	78	fig|1580.479.peg.662	LL938_05310		hypothetical protein	1	0.987	bi (<->)	JAGXIY010000018	702	78	fig|1580.432.peg.702	KGP41_05970		hypothetical protein	1	0.987	bi (<->)	JAJHVT010000044	1764	78	fig|1580.484.peg.1764	LL936_09010		hypothetical protein
AWVK01000028	653	600	fig|649758.3.peg.653	HMPREF0495_00720		PLF_1578_00015517	PGF_00063678	Type IV fimbrial biogenesis protein PilY1	24491	26293	-	bi (<->)	JAGXCC010000045	1805	600	fig|1580.431.peg.1805	KGN14_09240		Type IV fimbrial biogenesis protein PilY1	0.985	0.998	bi (<->)	JAJHVS010000017	663	600	fig|1580.479.peg.663	LL938_05315		Type IV fimbrial biogenesis protein PilY1	0.985	0.998	bi (<->)	JAGXIY010000018	701	600	fig|1580.432.peg.701	KGP41_05965		Type IV fimbrial biogenesis protein PilY1	0.985	0.998	bi (<->)	JAJHVT010000044	1765	600	fig|1580.484.peg.1765	LL936_09015		Type IV fimbrial biogenesis protein PilY1
AWVK01000028	654	723	fig|649758.3.peg.654	HMPREF0495_00721		PLF_1578_00167659	PGF_08225224	hypothetical protein	26647	28818	-
AWVK01000028	655	50	fig|649758.3.peg.655	HMPREF0495_00723		PLF_1578_00019767	PGF_02011547	hypothetical protein	29727	29879	-	bi (<->)	JAGXCC010000108	244	142	fig|1580.431.peg.244			hypothetical protein	0.98	0.345	bi (<->)	JAJHVS010000097	2577	142	fig|1580.479.peg.2577			hypothetical protein	0.98	0.345	bi (<->)	JAGXIY010000092	2669	156	fig|1580.432.peg.2669			hypothetical protein	0.98	0.314	bi (<->)	JAJHVT010000109	247	142	fig|1580.484.peg.247			hypothetical protein
AWVK01000028	656	836	fig|649758.3.peg.656	HMPREF0495_00724		PLF_1578_00004228	PGF_00424968	Excinuclease ABC subunit A paralog of unknown function	30286	32796	-	bi (<->)	JAGXCC010000108	243	836	fig|1580.431.peg.243	KGN14_12430		Excinuclease ABC subunit A paralog of unknown function	0.978	0.999	bi (<->)	JAJHVS010000097	2578	836	fig|1580.479.peg.2578	LL938_11755		Excinuclease ABC subunit A paralog of unknown function	0.978	0.999	bi (<->)	JAGXIY010000092	2668	836	fig|1580.432.peg.2668	KGP41_12095		Excinuclease ABC subunit A paralog of unknown function	0.978	0.999	bi (<->)	JAJHVT010000109	248	836	fig|1580.484.peg.248	LL936_12410		Excinuclease ABC subunit A paralog of unknown function
AWVK01000028	657	97	fig|649758.3.peg.657	HMPREF0495_00726		PLF_1578_00011467	PGF_00199211	hypothetical protein	33170	33463	-	bi (<->)	JAGXCC010000059	2108	97	fig|1580.431.peg.2108	KGN14_10335		hypothetical protein	1	0.99	bi (<->)	JAJHVS010000052	1918	97	fig|1580.479.peg.1918	LL938_09875		hypothetical protein	1	0.99	bi (<->)	JAGXIY010000052	2087	97	fig|1580.432.peg.2087	KGP41_10640		hypothetical protein	1	0.99	bi (<->)	JAJHVT010000059	2090	97	fig|1580.484.peg.2090	LL936_10215		hypothetical protein
AWVK01000028	658	172	fig|649758.3.peg.658	HMPREF0495_00727		PLF_1578_00013922	PGF_02008714	Integral membrane protein	33454	33972	-	bi (<->)	JAGXCC010000059	2109	172	fig|1580.431.peg.2109	KGN14_10340		Integral membrane protein	0.965	0.994	bi (<->)	JAJHVS010000052	1919	172	fig|1580.479.peg.1919	LL938_09880		Integral membrane protein	0.965	0.994	bi (<->)	JAGXIY010000052	2086	172	fig|1580.432.peg.2086	KGP41_10635		Integral membrane protein	0.965	0.994	bi (<->)	JAJHVT010000059	2089	172	fig|1580.484.peg.2089	LL936_10210		Integral membrane protein
AWVK01000028	659	158	fig|649758.3.peg.659	HMPREF0495_00728		PLF_1578_00003982	PGF_00586606	Organic hydroperoxide resistance transcriptional regulator	34528	35004	+	bi (<->)	JAGXCC010000059	2110	158	fig|1580.431.peg.2110	KGN14_10345		Organic hydroperoxide resistance transcriptional regulator	0.987	0.994	bi (<->)	JAJHVS010000052	1920	158	fig|1580.479.peg.1920	LL938_09885		Organic hydroperoxide resistance transcriptional regulator	0.987	0.994	bi (<->)	JAGXIY010000052	2085	158	fig|1580.432.peg.2085	KGP41_10630		Organic hydroperoxide resistance transcriptional regulator	0.987	0.994	bi (<->)	JAJHVT010000059	2088	158	fig|1580.484.peg.2088	LL936_10205		Organic hydroperoxide resistance transcriptional regulator
AWVK01000028	660	226	fig|649758.3.peg.660	HMPREF0495_00729		PLF_1578_00013965	PGF_02008723	Membrane-bound protease, CAAX family	35057	35737	-	bi (<->)	JAGXCC010000059	2111	242	fig|1580.431.peg.2111	KGN14_10350		Membrane-bound protease, CAAX family	0.996	0.93	bi (<->)	JAJHVS010000052	1921	229	fig|1580.479.peg.1921	LL938_09890		Membrane-bound protease, CAAX family	0.996	0.983	bi (<->)	JAGXIY010000052	2084	242	fig|1580.432.peg.2084	KGP41_10625		Membrane-bound protease, CAAX family	0.996	0.93	bi (<->)	JAJHVT010000059	2087	242	fig|1580.484.peg.2087	LL936_10200		Membrane-bound protease, CAAX family
AWVK01000028	661	81	fig|649758.3.peg.661	HMPREF0495_00730		PLF_1578_00157805	PGF_02008420	hypothetical protein	36046	36291	-	bi (<->)	JAGXCC010000059	2112	81	fig|1580.431.peg.2112	KGN14_10355		hypothetical protein	0.975	0.988	bi (<->)	JAJHVS010000052	1922	81	fig|1580.479.peg.1922	LL938_09895		hypothetical protein	0.975	0.988	bi (<->)	JAGXIY010000052	2083	81	fig|1580.432.peg.2083	KGP41_10620		hypothetical protein	0.975	0.988	bi (<->)	JAJHVT010000059	2086	81	fig|1580.484.peg.2086	LL936_10195		hypothetical protein
AWVK01000028	662	320	fig|649758.3.peg.662	HMPREF0495_00731		PLF_1578_00163502	PGF_02710247	Glyoxylate reductase (EC 1.1.1.79) @ Glyoxylate reductase (EC 1.1.1.26) @ Hydroxypyruvate reductase (EC 1.1.1.81)	36441	37403	+	bi (<->)	JAGXCC010000059	2113	320	fig|1580.431.peg.2113	KGN14_10360		Glyoxylate reductase (EC 1.1.1.79) @ Glyoxylate reductase (EC 1.1.1.26) @ Hydroxypyruvate reductase (EC 1.1.1.81)	0.991	0.997	bi (<->)	JAJHVS010000052	1923	320	fig|1580.479.peg.1923	LL938_09900		Glyoxylate reductase (EC 1.1.1.79) @ Glyoxylate reductase (EC 1.1.1.26) @ Hydroxypyruvate reductase (EC 1.1.1.81)	0.991	0.997	bi (<->)	JAGXIY010000052	2082	320	fig|1580.432.peg.2082	KGP41_10615		Glyoxylate reductase (EC 1.1.1.79) @ Glyoxylate reductase (EC 1.1.1.26) @ Hydroxypyruvate reductase (EC 1.1.1.81)	0.991	0.997	bi (<->)	JAJHVT010000059	2085	320	fig|1580.484.peg.2085	LL936_10190		Glyoxylate reductase (EC 1.1.1.79) @ Glyoxylate reductase (EC 1.1.1.26) @ Hydroxypyruvate reductase (EC 1.1.1.81)
AWVK01000028	663	904	fig|649758.3.peg.663	HMPREF0495_00733		PLF_1578_00003052	PGF_00061789	Trehalose 6-phosphate phosphorylase (EC 2.4.1.216)	37623	40337	+	bi (<->)	JAGXCC010000059	2114	904	fig|1580.431.peg.2114	KGN14_10365		Trehalose 6-phosphate phosphorylase (EC 2.4.1.216)	0.993	0.999	bi (<->)	JAJHVS010000052	1924	904	fig|1580.479.peg.1924	LL938_09905		Trehalose 6-phosphate phosphorylase (EC 2.4.1.216)	0.993	0.999	bi (<->)	JAGXIY010000052	2081	904	fig|1580.432.peg.2081	KGP41_10610		Trehalose 6-phosphate phosphorylase (EC 2.4.1.216)	0.992	0.999	bi (<->)	JAJHVT010000059	2084	904	fig|1580.484.peg.2084	LL936_10185		Trehalose 6-phosphate phosphorylase (EC 2.4.1.216)
AWVK01000028	664	223	fig|649758.3.peg.664	HMPREF0495_00734		PLF_1578_00033291	PGF_06863675	Beta-phosphoglucomutase (EC 5.4.2.6)	40350	41021	+	bi (<->)	JAGXCC010000059	2115	223	fig|1580.431.peg.2115	KGN14_10370	pgmB	Beta-phosphoglucomutase (EC 5.4.2.6)	1	0.991	bi (<->)	JAJHVS010000052	1925	223	fig|1580.479.peg.1925	LL938_09910	pgmB	Beta-phosphoglucomutase (EC 5.4.2.6)	1	0.991	bi (<->)	JAGXIY010000052	2080	223	fig|1580.432.peg.2080	KGP41_10605	pgmB	Beta-phosphoglucomutase (EC 5.4.2.6)	1	0.991	bi (<->)	JAJHVT010000059	2083	223	fig|1580.484.peg.2083	LL936_10180	pgmB	Beta-phosphoglucomutase (EC 5.4.2.6)
AWVK01000028	665	256	fig|649758.3.peg.665	HMPREF0495_00735		PLF_1578_00193134	PGF_00010468	Hydrolase (HAD superfamily) in cluster with DUF1447	41077	41847	-	bi (<->)	JAGXCC010000059	2116	256	fig|1580.431.peg.2116	KGN14_10375		Hydrolase (HAD superfamily) in cluster with DUF1447	0.992	0.996	bi (<->)	JAJHVS010000052	1926	256	fig|1580.479.peg.1926	LL938_09915		Hydrolase (HAD superfamily) in cluster with DUF1447	0.992	0.996	bi (<->)	JAGXIY010000052	2079	256	fig|1580.432.peg.2079	KGP41_10600		Hydrolase (HAD superfamily) in cluster with DUF1447	0.992	0.996	bi (<->)	JAJHVT010000059	2082	256	fig|1580.484.peg.2082	LL936_10175		Hydrolase (HAD superfamily) in cluster with DUF1447
AWVK01000028	666	215	fig|649758.3.peg.666	HMPREF0495_00736		PLF_1578_00002247	PGF_00422912	Deoxyadenosine kinase (EC 2.7.1.76) @ Deoxyguanosine kinase (EC 2.7.1.113)	42001	42648	+	bi (<->)	JAGXCC010000059	2117	215	fig|1580.431.peg.2117	KGN14_10380		Deoxyadenosine kinase (EC 2.7.1.76) @ Deoxyguanosine kinase (EC 2.7.1.113)	0.995	0.995	bi (<->)	JAJHVS010000052	1927	215	fig|1580.479.peg.1927	LL938_09920		Deoxyadenosine kinase (EC 2.7.1.76) @ Deoxyguanosine kinase (EC 2.7.1.113)	0.995	0.995	bi (<->)	JAGXIY010000052	2078	215	fig|1580.432.peg.2078	KGP41_10595		Deoxyadenosine kinase (EC 2.7.1.76) @ Deoxyguanosine kinase (EC 2.7.1.113)	0.995	0.995	bi (<->)	JAJHVT010000059	2081	215	fig|1580.484.peg.2081	LL936_10170		Deoxyadenosine kinase (EC 2.7.1.76) @ Deoxyguanosine kinase (EC 2.7.1.113)
AWVK01000028	667	108	fig|649758.3.peg.667	HMPREF0495_00737		PLF_1578_00162915	PGF_02008442	hypothetical protein	42697	43023	-	bi (<->)	JAGXCC010000059	2118	108	fig|1580.431.peg.2118	KGN14_10385		hypothetical protein	1	0.991	bi (<->)	JAJHVS010000052	1928	108	fig|1580.479.peg.1928	LL938_09925		hypothetical protein	0.991	0.991	bi (<->)	JAGXIY010000052	2077	108	fig|1580.432.peg.2077	KGP41_10590		hypothetical protein	1	0.991	bi (<->)	JAJHVT010000059	2080	108	fig|1580.484.peg.2080	LL936_10165		hypothetical protein
AWVK01000028	668	491	fig|649758.3.peg.668	HMPREF0495_00738		PLF_1578_00179933	PGF_09996723	Uncharacterized MFS-type transporter	43097	44572	-	bi (<->)	JAGXCC010000059	2119	491	fig|1580.431.peg.2119	KGN14_10390		Uncharacterized MFS-type transporter	0.996	0.998	bi (<->)	JAJHVS010000052	1929	491	fig|1580.479.peg.1929	LL938_09930		Uncharacterized MFS-type transporter	0.994	0.998	bi (<->)	JAGXIY010000052	2076	491	fig|1580.432.peg.2076	KGP41_10585		Uncharacterized MFS-type transporter	0.996	0.998	bi (<->)	JAJHVT010000059	2079	491	fig|1580.484.peg.2079	LL936_10160		Uncharacterized MFS-type transporter
AWVK01000028	669	395	fig|649758.3.peg.669	HMPREF0495_00739		PLF_1578_00000026	PGF_03202156	S-adenosylmethionine synthetase (EC 2.5.1.6)	44778	45965	-	bi (<->)	JAGXCC010000112	315	395	fig|1580.431.peg.315	KGN14_12535	metK	S-adenosylmethionine synthetase (EC 2.5.1.6)	1	0.997	bi (<->)	JAJHVS010000099	2582	395	fig|1580.479.peg.2582	LL938_11775	metK	S-adenosylmethionine synthetase (EC 2.5.1.6)	0.997	0.997	bi (<->)	JAGXIY010000094	2674	395	fig|1580.432.peg.2674	KGP41_12120	metK	S-adenosylmethionine synthetase (EC 2.5.1.6)	1	0.997	bi (<->)	JAJHVT010000113	318	395	fig|1580.484.peg.318	LL936_12510	metK	S-adenosylmethionine synthetase (EC 2.5.1.6)
AWVK01000028	670	235	fig|649758.3.peg.670	HMPREF0495_00740		PLF_1578_00010786	PGF_02007598	hypothetical protein	46209	46916	+	bi (<->)	JAGXCC010000112	314	235	fig|1580.431.peg.314	KGN14_12530		hypothetical protein	0.86	0.996	bi (<->)	JAJHVS010000099	2583	235	fig|1580.479.peg.2583	LL938_11780		hypothetical protein	0.86	0.996	bi (<->)	JAGXIY010000094	2675	235	fig|1580.432.peg.2675	KGP41_12125		hypothetical protein	0.86	0.996	bi (<->)	JAJHVT010000113	317	235	fig|1580.484.peg.317	LL936_12505		hypothetical protein
AWVK01000028	671	113	fig|649758.3.peg.671	HMPREF0495_00741		PLF_1578_00019696	PGF_02011483	hypothetical protein	47022	47363	+	bi (<->)	JAGXCC010000112	313	120	fig|1580.431.peg.313	KGN14_12525		hypothetical protein	0.798	0.9	bi (<->)	JAJHVS010000099	2584	120	fig|1580.479.peg.2584	LL938_11785		hypothetical protein	0.798	0.9	bi (<->)	JAGXIY010000094	2676	120	fig|1580.432.peg.2676	KGP41_12130		hypothetical protein	0.798	0.9	bi (<->)	JAJHVT010000113	316	120	fig|1580.484.peg.316	LL936_12500		hypothetical protein
AWVK01000028	672	189	fig|649758.3.peg.672	HMPREF0495_00742		PLF_1578_00166128	PGF_02008378	hypothetical protein	47411	47980	-	bi (<->)	JAGXCC010000112	312	189	fig|1580.431.peg.312	KGN14_12520		hypothetical protein	0.889	0.995	bi (<->)	JAJHVS010000099	2585	189	fig|1580.479.peg.2585	LL938_11790		hypothetical protein	0.884	0.995	bi (<->)	JAGXIY010000094	2677	189	fig|1580.432.peg.2677	KGP41_12135		hypothetical protein	0.889	0.995	bi (<->)	JAJHVT010000113	315	189	fig|1580.484.peg.315	LL936_12495		hypothetical protein
AWVK01000028	673	107	fig|649758.3.peg.673	HMPREF0495_00743		PLF_1578_00002302	PGF_02526779	UPF0145 protein	48186	48509	+	bi (<->)	JAGXCC010000112	311	107	fig|1580.431.peg.311	KGN14_12515		UPF0145 protein	0.981	0.991	bi (<->)	JAJHVS010000099	2586	107	fig|1580.479.peg.2586	LL938_11795		UPF0145 protein	0.981	0.991	bi (<->)	JAGXIY010000094	2678	107	fig|1580.432.peg.2678	KGP41_12140		UPF0145 protein	0.981	0.991	bi (<->)	JAJHVT010000113	314	107	fig|1580.484.peg.314	LL936_12490		UPF0145 protein
AWVK01000028	674	189	fig|649758.3.peg.674	HMPREF0495_00744		PLF_1578_00012346	PGF_02008129	putative Zn-dependent protease	48883	49452	+	bi (<->)	JAGXCC010000126	410	189	fig|1580.431.peg.410	KGN14_12745		putative Zn-dependent protease	0.91	0.995	bi (<->)	JAJHVS010000113	292	189	fig|1580.479.peg.292	LL938_12035		putative Zn-dependent protease	0.91	0.995	bi (<->)	JAGXIY010000106	224	189	fig|1580.432.peg.224	KGP41_12370		putative Zn-dependent protease	0.91	0.995	bi (<->)	JAJHVT010000127	409	189	fig|1580.484.peg.409	LL936_12700		putative Zn-dependent protease
AWVK01000028	675	155	fig|649758.3.peg.675	HMPREF0495_00745		PLF_1578_00014820	PGF_02009114	hypothetical protein	49706	50173	+	bi (<->)	JAGXCC010000126	411	155	fig|1580.431.peg.411	KGN14_12750		hypothetical protein	0.929	0.994	bi (<->)	JAJHVS010000113	293	155	fig|1580.479.peg.293	LL938_12040		hypothetical protein	0.929	0.994	bi (<->)	JAGXIY010000106	223	155	fig|1580.432.peg.223	KGP41_12365		hypothetical protein	0.929	0.994	bi (<->)	JAJHVT010000127	410	155	fig|1580.484.peg.410	LL936_12705		hypothetical protein
AWVK01000028	676	134	fig|649758.3.peg.676	HMPREF0495_00747		PLF_1578_00007694	PGF_02753255	Alkaline shock protein 23	51612	52016	-	uni (->)	JAGXCC010000039	1617	136	fig|1580.431.peg.1617	KGN14_08660		Alkaline shock protein 23	0.873	0.978	uni (->)	JAJHVS010000040	1622	136	fig|1580.479.peg.1622	LL938_08780		Alkaline shock protein 23	0.873	0.978	uni (->)	JAGXIY010000040	1752	136	fig|1580.432.peg.1752	KGP41_09445		Alkaline shock protein 23	0.873	0.978	uni (->)	JAJHVT010000038	1591	136	fig|1580.484.peg.1591	LL936_08485		Alkaline shock protein 23
AWVK01000028	677	139	fig|649758.3.peg.677	HMPREF0495_00748		PLF_1578_00004263	PGF_02753255	Alkaline shock protein 23	52034	52453	-	uni (->)	JAGXCC010000039	1616	139	fig|1580.431.peg.1616	KGN14_08655		Alkaline shock protein 23	0.921	0.993	uni (->)	JAJHVS010000040	1621	139	fig|1580.479.peg.1621	LL938_08775		Alkaline shock protein 23	0.921	0.993	uni (->)	JAGXIY010000040	1751	139	fig|1580.432.peg.1751	KGP41_09440		Alkaline shock protein 23	0.921	0.993	uni (->)	JAJHVT010000038	1592	139	fig|1580.484.peg.1592	LL936_08490		Alkaline shock protein 23
AWVK01000028	678	137	fig|649758.3.peg.678	HMPREF0495_00750		PLF_1578_00009649	PGF_02049662	hypothetical protein	52670	53083	-	uni (->)	JAGXCC010000039	1614	181	fig|1580.431.peg.1614	KGN14_08645	amaP	hypothetical protein	0.745	0.751	uni (->)	JAJHVS010000040	1619	181	fig|1580.479.peg.1619	LL938_08765	amaP	hypothetical protein	0.737	0.751	uni (->)	JAGXIY010000040	1749	181	fig|1580.432.peg.1749	KGP41_09430	amaP	hypothetical protein	0.745	0.751	uni (->)	JAJHVT010000038	1594	181	fig|1580.484.peg.1594	LL936_08500	amaP	hypothetical protein
AWVK01000028	679	85	fig|649758.3.peg.679	HMPREF0495_00751		PLF_1578_00070616	PGF_08225224	hypothetical protein	53228	53485	-	uni (->)	JAGXCC010000039	1613	85	fig|1580.431.peg.1613	KGN14_08640		hypothetical protein	0.859	0.988	uni (->)	JAJHVS010000040	1618	85	fig|1580.479.peg.1618	LL938_08760		hypothetical protein	0.859	0.988	uni (->)	JAGXIY010000040	1748	85	fig|1580.432.peg.1748	KGP41_09425		hypothetical protein	0.859	0.988	uni (->)	JAJHVT010000038	1595	85	fig|1580.484.peg.1595	LL936_08505		hypothetical protein
AWVK01000028	680	350	fig|649758.3.peg.680	HMPREF0495_00752		PLF_1578_00009009	PGF_02049532	N-acetylmuramoyl-L-alanine amidase (EC 3.5.1.28)	53722	54774	-	bi (<->)	JAGXCC010000061	2218	350	fig|1580.431.peg.2218	KGN14_10495		N-acetylmuramoyl-L-alanine amidase (EC 3.5.1.28)	0.871	0.997	bi (<->)	JAJHVS010000056	1975	350	fig|1580.479.peg.1975	LL938_10235		N-acetylmuramoyl-L-alanine amidase (EC 3.5.1.28)	0.871	0.997	bi (<->)	JAGXIY010000054	2110	350	fig|1580.432.peg.2110	KGP41_10740		N-acetylmuramoyl-L-alanine amidase (EC 3.5.1.28)	0.871	0.997	bi (<->)	JAJHVT010000063	2220	350	fig|1580.484.peg.2220	LL936_10470		N-acetylmuramoyl-L-alanine amidase (EC 3.5.1.28)
AWVK01000028	681	171	fig|649758.3.peg.681	HMPREF0495_00753		PLF_1578_00019112	PGF_00308052	hypothetical protein	54774	55289	-	bi (<->)	JAGXCC010000061	2219	170	fig|1580.431.peg.2219	KGN14_10500		hypothetical protein	0.772	0.994	bi (<->)	JAJHVS010000056	1974	170	fig|1580.479.peg.1974	LL938_10230		hypothetical protein	0.772	0.994	bi (<->)	JAGXIY010000054	2109	170	fig|1580.432.peg.2109	KGP41_10735		hypothetical protein	0.772	0.994	bi (<->)	JAJHVT010000063	2219	170	fig|1580.484.peg.2219	LL936_10465		hypothetical protein
AWVK01000028	682	117	fig|649758.3.peg.682	HMPREF0495_00754		PLF_1578_00013387	PGF_02008512	hypothetical protein	55286	55639	-	bi (<->)	JAGXCC010000061	2220	134	fig|1580.431.peg.2220	KGN14_10505		hypothetical protein	0.991	0.866	bi (<->)	JAJHVS010000056	1973	134	fig|1580.479.peg.1973	LL938_10225		hypothetical protein	0.991	0.866	bi (<->)	JAGXIY010000054	2108	134	fig|1580.432.peg.2108	KGP41_10730		hypothetical protein	0.991	0.866	bi (<->)	JAJHVT010000063	2218	134	fig|1580.484.peg.2218	LL936_10460		hypothetical protein
AWVK01000028	683	56	fig|649758.3.peg.683	HMPREF0495_00755		PLF_1578_00013159	PGF_02008381	hypothetical protein	55747	55917	-	bi (<->)	JAGXCC010000061	2221	56	fig|1580.431.peg.2221	KGN14_10510		hypothetical protein	1	0.982	bi (<->)	JAJHVS010000056	1972	56	fig|1580.479.peg.1972	LL938_10220		hypothetical protein	1	0.982	bi (<->)	JAGXIY010000054	2107	56	fig|1580.432.peg.2107	KGP41_10725		hypothetical protein	1	0.982	bi (<->)	JAJHVT010000063	2217	56	fig|1580.484.peg.2217	LL936_10455		hypothetical protein
AWVK01000028	684	43	fig|649758.3.peg.684	HMPREF0495_00756		PLF_1578_00012278	PGF_02049535	hypothetical protein	55932	56063	-	bi (<->)	JAGXCC010000061	2222	43	fig|1580.431.peg.2222			hypothetical protein	0.953	0.977	bi (<->)	JAJHVS010000056	1971	43	fig|1580.479.peg.1971			hypothetical protein	0.953	0.977	bi (<->)	JAGXIY010000054	2106	43	fig|1580.432.peg.2106			hypothetical protein	0.953	0.977	bi (<->)	JAJHVT010000063	2216	43	fig|1580.484.peg.2216			hypothetical protein
AWVK01000028	685	156	fig|649758.3.peg.685	HMPREF0495_00757		PLF_1578_00009095	PGF_02049535	hypothetical protein	56076	56546	-	bi (<->)	JAGXCC010000061	2223	150	fig|1580.431.peg.2223	KGN14_10515		hypothetical protein	0.4	0.847	bi (<->)	JAJHVS010000056	1970	150	fig|1580.479.peg.1970	LL938_10215		hypothetical protein	0.4	0.847	bi (<->)	JAGXIY010000054	2105	150	fig|1580.432.peg.2105	KGP41_10720		hypothetical protein	0.4	0.847	bi (<->)	JAJHVT010000063	2215	150	fig|1580.484.peg.2215	LL936_10450		hypothetical protein
AWVK01000028	686	108	fig|649758.3.peg.686	HMPREF0495_00760		PLF_1578_00058055	PGF_02038614	hypothetical protein	57741	58067	-
AWVK01000028	687	510	fig|649758.3.peg.687	HMPREF0495_00762		PLF_1578_00163640	PGF_08225224	hypothetical protein	58787	60319	-
AWVK01000028	688	237	fig|649758.3.peg.688	HMPREF0495_00763		PLF_1578_00022660	PGF_02012927	hypothetical protein	60336	61049	-	bi (<->)	JAGXCC010000019	808	219	fig|1580.431.peg.808	KGN14_05515		hypothetical protein	0.234	0.712	bi (<->)	JAJHVS010000021	889	219	fig|1580.479.peg.889	LL938_05960		hypothetical protein	0.234	0.712	bi (<->)	JAGXIY010000022	1044	219	fig|1580.432.peg.1044	KGP41_06965		hypothetical protein	0.234	0.712	bi (<->)	JAJHVT010000018	800	219	fig|1580.484.peg.800	LL936_05520		hypothetical protein
AWVK01000028	689	382	fig|649758.3.peg.689	HMPREF0495_00764		PLF_1578_00022661	PGF_00375831	hypothetical protein	61042	62190	-	bi (<->)	JAGXCC010000019	809	392	fig|1580.431.peg.809	KGN14_05520		hypothetical protein	0.329	0.88	bi (<->)	JAJHVS010000021	890	392	fig|1580.479.peg.890	LL938_05965		hypothetical protein	0.329	0.88	bi (<->)	JAGXIY010000022	1043	392	fig|1580.432.peg.1043	KGP41_06960		hypothetical protein	0.329	0.88	bi (<->)	JAJHVT010000018	799	392	fig|1580.484.peg.799	LL936_05515		hypothetical protein
AWVK01000028	690	128	fig|649758.3.peg.690	HMPREF0495_00765		PLF_1578_00030586	PGF_02017262	hypothetical protein	62174	62560	-	bi (<->)	JAGXCC010000019	810	132	fig|1580.431.peg.810	KGN14_05525		hypothetical protein	0.36	0.826	bi (<->)	JAJHVS010000021	891	132	fig|1580.479.peg.891	LL938_05970		hypothetical protein	0.36	0.826	bi (<->)	JAGXIY010000022	1042	132	fig|1580.432.peg.1042	KGP41_06955		hypothetical protein	0.36	0.826	bi (<->)	JAJHVT010000018	798	132	fig|1580.484.peg.798	LL936_05510		hypothetical protein
AWVK01000028	691	137	fig|649758.3.peg.691	HMPREF0495_00766		PLF_1578_00030585	PGF_02017261	hypothetical protein	62550	62963	-
AWVK01000028	692	417	fig|649758.3.peg.692	HMPREF0495_00767		PLF_1578_00020685	PGF_02011917	hypothetical protein	62972	64225	-	bi (<->)	JAGXCC010000016	653	310	fig|1580.431.peg.653	KGN14_04930		hypothetical protein	0.266	0.771											bi (<->)	JAGXIY010000015	516	310	fig|1580.432.peg.516	KGP41_05220		hypothetical protein	0.266	0.771	bi (<->)	JAJHVT010000015	593	310	fig|1580.484.peg.593	LL936_04710		hypothetical protein
AWVK01000028	693	154	fig|649758.3.peg.693	HMPREF0495_00768		PLF_1578_00031563	PGF_02018107	hypothetical protein	64225	64689	-
AWVK01000028	694	325	fig|649758.3.peg.694	HMPREF0495_00769		PLF_1578_00036248	PGF_02020499	hypothetical protein	64705	65682	-
AWVK01000028	695	1949	fig|649758.3.peg.695	HMPREF0495_00770		PLF_1578_00192990	PGF_00056034	Tail protein	65743	71592	-
AWVK01000028	696	80	fig|649758.3.peg.696	HMPREF0495_00771		PLF_1578_00039277	PGF_02022997	hypothetical protein	71585	71827	-
AWVK01000028	697	132	fig|649758.3.peg.697	HMPREF0495_00772		PLF_1578_00039276	PGF_08225224	hypothetical protein	71793	72191	-
AWVK01000028	698	138	fig|649758.3.peg.698	HMPREF0495_00773		PLF_1578_00039275	PGF_02022995	hypothetical protein	72235	72651	-
AWVK01000028	699	381	fig|649758.3.peg.699	HMPREF0495_00774		PLF_1578_00036408	PGF_12872220	hypothetical protein	72667	73812	-
AWVK01000028	700	162	fig|649758.3.peg.700	HMPREF0495_00775		PLF_1578_00039274	PGF_02022994	hypothetical protein	73796	74284	-
AWVK01000028	701	129	fig|649758.3.peg.701	HMPREF0495_00776		PLF_1578_00039273	PGF_02022993	hypothetical protein	74271	74660	-
AWVK01000028	702	161	fig|649758.3.peg.702	HMPREF0495_00777		PLF_1578_00024952	PGF_02013976	hypothetical protein	74653	75138	-	bi (<->)	JAGXCC010000016	664	200	fig|1580.431.peg.664	KGN14_04985		hypothetical protein	0.365	0.78											bi (<->)	JAGXIY010000015	528	200	fig|1580.432.peg.528	KGP41_05280		hypothetical protein	0.365	0.78	bi (<->)	JAJHVT010000015	604	200	fig|1580.484.peg.604	LL936_04765		hypothetical protein
AWVK01000028	703	112	fig|649758.3.peg.703	HMPREF0495_00778		PLF_1578_00036409	PGF_02020614	hypothetical protein	75264	75602	-
AWVK01000028	704	167	fig|649758.3.peg.704	HMPREF0495_00780		PLF_1578_00036410	PGF_08225224	hypothetical protein	75806	76309	-
AWVK01000028	705	385	fig|649758.3.peg.705	HMPREF0495_00781		PLF_1578_00020686	PGF_00251200	hypothetical protein	76392	77549	-
AWVK01000028	706	126	fig|649758.3.peg.706	HMPREF0495_00782		PLF_1578_00026418	PGF_02014966	hypothetical protein	77562	77942	-
AWVK01000028	707	100	fig|649758.3.peg.707	HMPREF0495_00783		PLF_1578_00030584	PGF_02017260	hypothetical protein	77954	78256	-
AWVK01000029	708	309	fig|649758.3.peg.708	HMPREF0495_00785		PLF_1578_00039280	PGF_00138851	hypothetical protein	140	1069	-
AWVK01000029	709	543	fig|649758.3.peg.709	HMPREF0495_00786		PLF_1578_00022679	PGF_02012938	hypothetical protein	1069	2700	-	bi (<->)	JAGXCC010000016	669	596	fig|1580.431.peg.669	KGN14_05010		hypothetical protein	0.229	0.81											bi (<->)	JAGXIY010000015	533	534	fig|1580.432.peg.533	KGP41_05305		hypothetical protein	0.23	0.904	bi (<->)	JAJHVT010000015	609	596	fig|1580.484.peg.609	LL936_04790		hypothetical protein
AWVK01000029	710	502	fig|649758.3.peg.710	HMPREF0495_00787		PLF_1578_00022678	PGF_02012937	hypothetical protein	2718	4226	-
AWVK01000029	711	262	fig|649758.3.peg.711	HMPREF0495_00788		PLF_1578_00036411	PGF_00131539	hypothetical protein	4223	5011	-
AWVK01000029	712	193	fig|649758.3.peg.712	HMPREF0495_00789		PLF_1578_00196971	PGF_12701117	hypothetical protein	5138	5719	-	bi (<->)	JAGXCC010000016	674	87	fig|1580.431.peg.674	KGN14_05040		hypothetical protein	0.632	0.989																					bi (<->)	JAJHVT010000015	614	87	fig|1580.484.peg.614	LL936_04820		hypothetical protein
AWVK01000029	713	81	fig|649758.3.peg.713	HMPREF0495_00790		PLF_1578_00039271	PGF_02022991	hypothetical protein	5731	5976	-
AWVK01000029	714	103	fig|649758.3.peg.714	HMPREF0495_00791		PLF_1578_00032562	PGF_02018981	hypothetical protein	6005	6316	-
AWVK01000029	715	76	fig|649758.3.peg.715	HMPREF0495_00792		PLF_1578_00060374	PGF_02040831	hypothetical protein	6329	6559	-
AWVK01000029	716	71	fig|649758.3.peg.716	HMPREF0495_00793		PLF_1578_00014564	PGF_08225224	hypothetical protein	6757	6972	+	uni (->)	JAGXCC010000010	188	70	fig|1580.431.peg.188	KGN14_03570		hypothetical protein	0.565	0.871	uni (->)	JAJHVS010000010	184	70	fig|1580.479.peg.184	LL938_03690		hypothetical protein	0.565	0.871	uni (->)	JAGXIY010000010	154	70	fig|1580.432.peg.154	KGP41_03980		hypothetical protein	0.565	0.871	uni (->)	JAJHVT010000010	188	70	fig|1580.484.peg.188	LL936_03590		hypothetical protein
AWVK01000029	717	180	fig|649758.3.peg.717	HMPREF0495_00794		PLF_1578_00055053	PGF_02035783	hypothetical protein	7250	7792	-
AWVK01000029	718	164	fig|649758.3.peg.718	HMPREF0495_00795		PLF_1578_00049608	PGF_02009641	hypothetical protein	7940	8434	-
AWVK01000029	719	285	fig|649758.3.peg.719	HMPREF0495_00796		PLF_1578_00013345	PGF_07678885	hypothetical protein	8418	9275	-
AWVK01000029	720	43	fig|649758.3.peg.720			PLF_1578_00065683	PGF_02046123	hypothetical protein	9319	9450	-
AWVK01000029	721	42	fig|649758.3.peg.721	HMPREF0495_00798		PLF_1578_00030602	PGF_02017277	hypothetical protein	10211	10339	-
AWVK01000029	722	205	fig|649758.3.peg.722	HMPREF0495_00800		PLF_1578_00054356	PGF_02035151	hypothetical protein	11091	11708	+
AWVK01000029	723	63	fig|649758.3.peg.723	HMPREF0495_00801		PLF_1578_00016940	PGF_02010112	hypothetical protein	11913	12104	-	bi (<->)	JAGXCC010000016	677	65	fig|1580.431.peg.677	KGN14_05065		hypothetical protein	0.952	0.938											bi (<->)	JAGXIY010000015	540	65	fig|1580.432.peg.540	KGP41_05345		hypothetical protein	0.952	0.938	bi (<->)	JAJHVT010000015	617	65	fig|1580.484.peg.617	LL936_04845		hypothetical protein
AWVK01000029	724	142	fig|649758.3.peg.724	HMPREF0495_00802		PLF_1578_00193852	PGF_08225224	hypothetical protein	12085	12513	-	bi (<->)	JAGXCC010000019	812	109	fig|1580.431.peg.812	KGN14_05535		hypothetical protein	0.706	0.459	bi (<->)	JAJHVS010000021	893	109	fig|1580.479.peg.893	LL938_05980		hypothetical protein	0.706	0.459	bi (<->)	JAGXIY010000022	1040	109	fig|1580.432.peg.1040	KGP41_06945		hypothetical protein	0.706	0.459	bi (<->)	JAJHVT010000018	796	109	fig|1580.484.peg.796	LL936_05500		hypothetical protein
AWVK01000029	725	74	fig|649758.3.peg.725	HMPREF0495_00804		PLF_1578_00060556	PGF_02041002	hypothetical protein	12606	12830	-
AWVK01000029	726	66	fig|649758.3.peg.726	HMPREF0495_00806		PLF_1578_00061390	PGF_08225224	hypothetical protein	13046	13246	-
AWVK01000029	727	59	fig|649758.3.peg.727	HMPREF0495_00807		PLF_1578_00142929	PGF_06939459	hypothetical protein	13259	13438	-
AWVK01000029	728	87	fig|649758.3.peg.728	HMPREF0495_00809		PLF_1578_00030611	PGF_02017287	hypothetical protein	13608	13871	-
AWVK01000029	729	169	fig|649758.3.peg.729	HMPREF0495_00811		PLF_1578_00058761	PGF_08225224	hypothetical protein	14271	14780	-	bi (<->)	JAGXCC010000019	815	236	fig|1580.431.peg.815	KGN14_05550		Phage antirepressor protein	0.589	0.614	bi (<->)	JAJHVS010000021	896	236	fig|1580.479.peg.896	LL938_05995		Phage antirepressor protein	0.589	0.614	bi (<->)	JAGXIY010000022	1037	236	fig|1580.432.peg.1037	KGP41_06930		Phage antirepressor protein	0.589	0.614	bi (<->)	JAJHVT010000018	793	236	fig|1580.484.peg.793	LL936_05485		Phage antirepressor protein
AWVK01000029	730	63	fig|649758.3.peg.730	HMPREF0495_00812		PLF_1578_00181278	PGF_03962887	Phage antirepressor protein	14781	14972	-
AWVK01000029	731	303	fig|649758.3.peg.731	HMPREF0495_00813		PLF_1578_00015591	PGF_08225224	hypothetical protein	14969	15880	-	bi (<->)	JAGXCC010000019	816	262	fig|1580.431.peg.816	KGN14_05555		hypothetical protein	0.243	0.893											bi (<->)	JAGXIY010000022	1036	262	fig|1580.432.peg.1036	KGP41_06925		hypothetical protein	0.243	0.893	bi (<->)	JAJHVT010000018	792	262	fig|1580.484.peg.792	LL936_05480		hypothetical protein
AWVK01000029	732	293	fig|649758.3.peg.732	HMPREF0495_00814		PLF_1578_00080099	PGF_02754324	hypothetical protein	15892	16773	-	bi (<->)	JAGXCC010000019	817	275	fig|1580.431.peg.817	KGN14_05560		phage protein	0.38	0.945	bi (<->)	JAJHVS010000021	898	275	fig|1580.479.peg.898	LL938_06005		phage protein	0.38	0.945	bi (<->)	JAGXIY010000022	1035	275	fig|1580.432.peg.1035	KGP41_06920		phage protein	0.38	0.945	bi (<->)	JAJHVT010000018	791	275	fig|1580.484.peg.791	LL936_05475		phage protein
AWVK01000029	733	289	fig|649758.3.peg.733	HMPREF0495_00815		PLF_1578_00197280	PGF_01956796	Recombinational DNA repair protein RecT (prophage associated)	16730	17599	-
AWVK01000029	734	71	fig|649758.3.peg.734	HMPREF0495_00816		PLF_1578_00019520	PGF_02011345	hypothetical protein	17600	17815	-	bi (<->)	JAGXCC010000019	819	71	fig|1580.431.peg.819	KGN14_05570		hypothetical protein	0.972	0.986	bi (<->)	JAJHVS010000021	900	71	fig|1580.479.peg.900	LL938_06015		hypothetical protein	0.972	0.986	bi (<->)	JAGXIY010000022	1033	71	fig|1580.432.peg.1033	KGP41_06910		hypothetical protein	0.972	0.986	bi (<->)	JAJHVT010000018	789	71	fig|1580.484.peg.789	LL936_05465		hypothetical protein
AWVK01000029	735	97	fig|649758.3.peg.735	HMPREF0495_00817		PLF_1578_00018032	PGF_02010629	hypothetical protein	17806	18099	-	bi (<->)	JAGXCC010000019	820	97	fig|1580.431.peg.820	KGN14_05575		hypothetical protein	0.969	0.99	bi (<->)	JAJHVS010000021	901	97	fig|1580.479.peg.901	LL938_06020		hypothetical protein	0.969	0.99	bi (<->)	JAGXIY010000022	1032	97	fig|1580.432.peg.1032	KGP41_06905		hypothetical protein	0.969	0.99	bi (<->)	JAJHVT010000018	788	97	fig|1580.484.peg.788	LL936_05460		hypothetical protein
AWVK01000029	736	91	fig|649758.3.peg.736	HMPREF0495_00819		PLF_1578_00036422	PGF_02020622	hypothetical protein	18373	18648	-
AWVK01000029	737	169	fig|649758.3.peg.737	HMPREF0495_00820		PLF_1578_00039339	PGF_02023055	hypothetical protein	18653	19162	-	bi (<->)	JAGXCC010000019	824	173	fig|1580.431.peg.824	KGN14_05590		hypothetical protein	0.34	0.861	bi (<->)	JAJHVS010000021	905	173	fig|1580.479.peg.905	LL938_06035		hypothetical protein	0.34	0.861	bi (<->)	JAGXIY010000022	1028	173	fig|1580.432.peg.1028	KGP41_06890		hypothetical protein	0.34	0.861	bi (<->)	JAJHVT010000018	784	173	fig|1580.484.peg.784	LL936_05445		hypothetical protein
AWVK01000029	738	54	fig|649758.3.peg.738	HMPREF0495_00821		PLF_1578_00039308	PGF_02023023	hypothetical protein	19223	19387	-
AWVK01000029	739	41	fig|649758.3.peg.739	HMPREF0495_00823		PLF_1578_00156329	PGF_07657838	hypothetical protein	19883	20008	-
AWVK01000029	740	82	fig|649758.3.peg.740	HMPREF0495_00824		PLF_1578_00032632	PGF_02019047	hypothetical protein	20008	20256	-	bi (<->)	JAGXCC010000019	829	82	fig|1580.431.peg.829	KGN14_05620		hypothetical protein	0.988	0.988	bi (<->)	JAJHVS010000021	910	82	fig|1580.479.peg.910	LL938_06065		hypothetical protein	0.988	0.988	bi (<->)	JAGXIY010000022	1023	82	fig|1580.432.peg.1023	KGP41_06860		hypothetical protein	0.988	0.988	bi (<->)	JAJHVT010000018	779	82	fig|1580.484.peg.779	LL936_05415		hypothetical protein
AWVK01000029	741	122	fig|649758.3.peg.741	HMPREF0495_00825		PLF_1578_00181086	PGF_08225224	hypothetical protein	20423	20791	+	bi (<->)	JAGXCC010000019	830	122	fig|1580.431.peg.830	KGN14_05625		hypothetical protein	0.984	0.992	bi (<->)	JAJHVS010000021	911	122	fig|1580.479.peg.911	LL938_06070		hypothetical protein	0.984	0.992	bi (<->)	JAGXIY010000022	1022	122	fig|1580.432.peg.1022	KGP41_06855		hypothetical protein	0.984	0.992	bi (<->)	JAJHVT010000018	778	122	fig|1580.484.peg.778	LL936_05410		hypothetical protein
AWVK01000029	742	69	fig|649758.3.peg.742	HMPREF0495_00826		PLF_1578_00019519	PGF_02011344	hypothetical protein	21007	21216	+	bi (<->)	JAGXCC010000019	831	137	fig|1580.431.peg.831	KGN14_05630		hypothetical protein	0.957	0.496	bi (<->)	JAJHVS010000021	912	137	fig|1580.479.peg.912	LL938_06075		hypothetical protein	0.942	0.496	bi (<->)	JAGXIY010000022	1021	137	fig|1580.432.peg.1021	KGP41_06850		hypothetical protein	0.957	0.496	bi (<->)	JAJHVT010000018	777	137	fig|1580.484.peg.777	LL936_05405		hypothetical protein
AWVK01000029	743	273	fig|649758.3.peg.743	HMPREF0495_00827		PLF_1578_00029353	PGF_02016339	hypothetical protein	21310	22131	+
AWVK01000029	744	37	fig|649758.3.peg.744			PLF_1578_00039270	PGF_02022990	hypothetical protein	22262	22375	+
AWVK01000029	745	111	fig|649758.3.peg.745	HMPREF0495_00829		PLF_1578_00039268	PGF_02022988	hypothetical protein	22634	22969	+
AWVK01000029	746	399	fig|649758.3.peg.746	HMPREF0495_00833		PLF_1578_00030581	PGF_02017257	hypothetical protein	24377	25576	+	bi (<->)	JAGXCC010000014	524	384	fig|1580.431.peg.524	KGN14_04480		Phage integrase, site-specific tyrosine recombinase	0.272	0.919											bi (<->)	JAGXIY010000001	138	385	fig|1580.432.peg.138	KGP41_00685		Integrase	0.265	0.914	bi (<->)	JAJHVT010000014	523	384	fig|1580.484.peg.523	LL936_04495		Phage integrase, site-specific tyrosine recombinase
AWVK01000030	747	139	fig|649758.3.peg.747	HMPREF0495_00839		PLF_1578_00012450	PGF_02008199	hypothetical protein	1259	1678	-	bi (<->)	JAGXCC010000012	377	139	fig|1580.431.peg.377	KGN14_04005		pore-forming protein	0.993	0.993	bi (<->)	JAJHVS010000014	457	139	fig|1580.479.peg.457	LL938_04510		EbsA family protein	0.993	0.993	bi (<->)	JAGXIY010000012	335	139	fig|1580.432.peg.335	KGP41_04575		pore-forming protein	0.993	0.993	bi (<->)	JAJHVT010000012	374	139	fig|1580.484.peg.374	LL936_04020		EbsA family protein
AWVK01000030	748	134	fig|649758.3.peg.748	HMPREF0495_00840		PLF_1578_00011323	PGF_02007778	Ribonuclease HI, Bacillus nonfunctional homolog	1718	2122	+	bi (<->)	JAGXCC010000012	376	134	fig|1580.431.peg.376	KGN14_04000		Ribonuclease HI, Bacillus nonfunctional homolog	0.985	0.993	bi (<->)	JAJHVS010000014	458	134	fig|1580.479.peg.458	LL938_04515		Ribonuclease HI, Bacillus nonfunctional homolog	0.985	0.993	bi (<->)	JAGXIY010000012	336	134	fig|1580.432.peg.336	KGP41_04580		Ribonuclease HI, Bacillus nonfunctional homolog	0.985	0.993	bi (<->)	JAJHVT010000012	373	134	fig|1580.484.peg.373	LL936_04015		Ribonuclease HI, Bacillus nonfunctional homolog
[truncated: 1,646 more rows]
[truncated: 32 more columns]
